# Supplementary material for: Comparing Options for Deriving Chemical Ecotoxicity Hazard Values for the European Union Environmental Footprint, Part II
Source: Integr Environ Assess Manag. 2019 Aug 14;15(5):796–807. doi: 10.1002/ieam.4169 (PMC6851631; doi:10.1002/ieam.4169)
Supplement: Supplementary file 1 — This article contains online‐only Supplemental Data. [file IEAM-15-796-s001.xlsx]

## Sheet: Fig S1
		Figure S1: Endpoints reported in the JRC ecotoxicity database based on the REACH data (REACH downloadrd date March 2015).

## Sheet: Fig S2
	Figure S2: Number of distinct taxonomic groups per number of substances												Number of distinct taxonomic groups per number of substances per type of test								Number of distinct species tested per number of substances per type of test
														Distinct taxonomic group	Nb substance	%						Distinct number of species	Nb substance	%
												1	AcuteEC50eq	1	1420	0.292603				1	AcuteEC50eq	1	1353	0.278797	Total
												2		2	1368	0.281887	4853			2		2	1192	0.245621	4853
												3		3	1827	0.376468				3		3	1111	0.228931
												4		4	123	0.0253451				4		4	434	0.0894292
												5		5	54	0.0111271				5		5	226	0.0465691
												6		6	41	0.00844838				6		6	180	0.0370905
												7		7	1	0.000206058				7		7	79	0.0162786
												8		8	13	0.00267876				8		8	44	0.00906656
												9		9	6	0.00123635				9		9	42	0.00865444
												10	ChronicEC50eq	1	829	0.744834	Total			10		10	25	0.00515145
												11		2	196	0.176101	1113			11		11	40	0.00824232
												12		3	28	0.0251572				12		12	8	0.00164846
												13		4	29	0.0260557				13		13	7	0.00144241
												14		5	20	0.0179695				14		14	5	0.00103029
												15		6	10	0.00898473				15		15	48	0.00989079
												16		7	1	0.000898473				16		16	9	0.00185452
												17	ChronicNOECeq	1	3254	0.585252	Total			17		17	2	0.000412116
												18		2	1246	0.224101	5560			18		18	7	0.00144241
												19		3	834	0.15				19		19	3	0.000618174
	Number of distinct species tested per number of substances											20		4	46	0.00827338				20		20	2	0.000412116
												21		5	16	0.0028777				21		21	8	0.00164846
												22		6	19	0.00341727				22		22	1	0.000206058
												23		7	119	0.0214029				23		25	1	0.000206058
												24		8	15	0.00269784				24		29	1	0.000206058
												25		9	11	0.00197842				25		30	6	0.00123635
																				26		37	1	0.000206058
																				27		44	1	0.000206058
																				28		45	3	0.000618174
																				29		48	1	0.000206058
																				30		49	1	0.000206058
																				31		60	1	0.000206058
																				32		61	1	0.000206058
																				33		62	10	0.00206058
																				34	ChronicEC50eq	1	800	0.718778	Total
																				35		2	169	0.151842	1113
																				36		3	40	0.0359389
																				37		4	13	0.0116801
																				38		5	15	0.0134771
																				39		6	28	0.0251572
																				40		7	3	0.00269542
																				41		8	13	0.0116801
																				42		9	9	0.00808625
																				43		10	4	0.00359389
																				44		11	5	0.00449236
																				45		13	12	0.0107817
																				46		14	1	0.000898473
																				47		22	1	0.000898473
																				48	ChronicNOECeq	1	3068	0.551799	Total
																				49		2	1207	0.217086	5560
																				50		3	689	0.123921
																				51		4	251	0.0451439
																				52		5	104	0.018705
																				53		6	28	0.00503597
																				54		7	15	0.00269784
																				55		8	7	0.00125899
																				56		9	8	0.00143885
																				57		10	26	0.00467626
																				58		11	30	0.00539568
																				59		12	1	0.000179856
																				60		13	8	0.00143885
																				61		14	10	0.00179856
																				62		15	4	0.000719424
																				63		16	5	0.000899281
																				64		17	1	0.000179856
																				65		18	2	0.000359712
																				66		19	3	0.000539568
																				67		20	6	0.00107914
																				68		21	13	0.00233813
																				69		22	9	0.00161871
																				70		23	10	0.00179856
																				71		24	12	0.00215827
																				72		25	21	0.00377698
																				73		26	3	0.000539568
																				74		27	3	0.000539568
																				75		29	2	0.000359712
																				76		32	2	0.000359712
																				77		35	1	0.000179856
																				78		36	10	0.00179856
																				79		37	1	0.000179856

## Sheet: table TS1
		Table S2: Number of test per type of substance
			Acute EC50eq	Chronic EC50eq	Chronic NOECeq
		Organic	0.778281	0.687332	0.77482
		Inorganic	0.12075	0.230907	0.113669
		Petroleum	0.0455388	0.0314465	0.0517986
		No info	0.024933	0.0134771	0.0284173
		Organometallic	0.0218422	0.0206649	0.0228417
		Element	0.00370905	0.0107817	0.00359712
		Type	Type 2	Type 3	Number of substance	%
		AcuteEC50eq	mono	element	18	0.00370905	Total
	2		mono	inorganic	469	0.0966413	4853
	3		mono	no info	52	0.010715
	4		mono	organic	2624	0.540696
	5		mono	organometallic	73	0.0150422
	6		mono	petroleum product	19	0.0039151
	7		mono	tie	13	0.00267876
	8		multi	inorganic	28	0.00576963
	9		multi	no info	14	0.00288481
	10		multi	organic	395	0.081393
	11		multi	organometallic	5	0.00103029
	12		multi	petroleum product	3	0.000618174
	13		no info	organic	1	0.000206058
	14		tie	inorganic	4	0.000824232
	15		tie	organic	20	0.00412116
	16		tie	organometallic	1	0.000206058
	17		tie	tie	4	0.000824232
	18		UVCB	inorganic	85	0.0175149
	19		UVCB	no info	55	0.0113332
	20		UVCB	organic	737	0.151865
	21		UVCB	organometallic	27	0.00556357
	22		UVCB	petroleum product	199	0.0410056
	23		UVCB	tie	7	0.00144241
	24	ChronicEC50eq	mono	element	12	0.0107817	Total
	25		mono	inorganic	217	0.194969	1113
	26		mono	no info	7	0.00628931
	27		mono	organic	501	0.450135
	28		mono	organometallic	19	0.017071
	29		mono	petroleum product	4	0.00359389
	30		mono	tie	4	0.00359389
	31		multi	inorganic	4	0.00359389
	32		multi	no info	2	0.00179695
	33		multi	organic	63	0.0566038
	34		tie	organic	1	0.000898473
	35		tie	tie	1	0.000898473
	36		UVCB	inorganic	36	0.032345
	37		UVCB	no info	6	0.00539084
	38		UVCB	organic	200	0.179695
	39		UVCB	organometallic	4	0.00359389
	40		UVCB	petroleum product	31	0.0278527
	41		UVCB	tie	1	0.000898473
	42	ChronicNOECeq	mono	element	20	0.00359712	Total
	43		mono	inorganic	509	0.0915468	5560
	44		mono	no info	65	0.0116906
	45		mono	organic	2699	0.485432
	46		mono	organometallic	78	0.0140288
	47		mono	petroleum product	20	0.00359712
	48		mono	tie	16	0.0028777
	49		multi	inorganic	31	0.00557554
	50		multi	no info	16	0.0028777
	51		multi	organic	451	0.0811151
	52		multi	organometallic	7	0.00125899
	53		multi	petroleum product	3	0.000539568
	54		no info	organic	1	0.000179856
	55		tie	inorganic	4	0.000719424
	56		tie	no info	1	0.000179856
	57		tie	organic	29	0.00521583
	58		tie	organometallic	1	0.000179856
	59		tie	tie	3	0.000539568
	60		UVCB	inorganic	88	0.0158273
	61		UVCB	no info	76	0.0136691
	62		UVCB	organic	1128	0.202878
	63		UVCB	organometallic	41	0.0073741
	64		UVCB	petroleum product	265	0.0476619
	65		UVCB	tie	8	0.00143885

## Sheet: table TS2
Table S2: Hazard values calculated according to the USEtox approach (chronic EC50 + Acute EC50/2) (organic only)
Substance type	Substance type 2	CAS.Number	EC.Number	avlogValue (mg/l)	sd	min	max	Number of taxonimic group	HC50 (mg/)	TYPE
mono	organic	50-00-0	200-001-8	1.40116	0.630713	0.621695	2.64345	9	25.186	avlogUSEtox
mono	organic	74-83-9	200-813-2	0.503019	0.124515	0.414973	0.591065	2	3.18434	avlogUSEtox
mono	organic	124-30-1	204-695-3	-0.495157	0.289777	-0.79588	-0.0457575	7	0.319774	avlogUSEtox
mono	organic	124-40-3	204-697-4	1.42983	0.819065	0.0606978	2.59846	9	26.9046	avlogUSEtox
mono	organic	124-41-4	204-699-5	3.85446	0.939007	1.60638	4.45932	8	7152.52	avlogUSEtox
mono	organic	124-63-0	204-706-1	1.35934	0.275665	1.04139	1.53148	3	22.8739	avlogUSEtox
mono	organic	124-64-1	204-707-7	1.13308	1.06751	-0.368556	2.53148	9	13.5855	avlogUSEtox
mono	organic	124-68-5	204-709-8	2.42628	0.24966	2.27875	2.71454	3	266.86	avlogUSEtox
mono	organic	125-12-2	204-727-6	0.54444	0.362597	0.11694	1	4	3.503	avlogUSEtox
mono	organic	74-84-0	200-814-8	1.50494	0.348506	1.07981	1.84155	4	31.9843	avlogUSEtox
mono	organic	126-33-0	204-783-1	2.8147	0.163674	2.69897	2.93044	2	652.687	avlogUSEtox
mono	organic	126-57-8	204-793-6	-3.90309	NA	-3.90309	-3.90309	1	0.000125	avlogUSEtox
mono	organic	126-58-9	204-794-1	3.55145	NA	3.55145	3.55145	1	3560	avlogUSEtox
mono	organic	126-71-6	204-798-3	1.27486	0.246591	1.04139	1.53275	3	18.8302	avlogUSEtox
mono	organic	126-73-8	204-800-2	0.736692	0.311937	0.238882	1.10636	8	5.45371	avlogUSEtox
multi	organic	126-86-3	204-809-1	1.57685	0.318194	1.17609	1.95176	4	37.7443	avlogUSEtox
mono	organic	126-92-1	204-812-8	2.69618	0.0173056	2.68395	2.70842	2	496.803	avlogUSEtox
mono	organic	126-96-5	204-814-9	2.49734	0.630662	1.81291	3.34082	4	314.297	avlogUSEtox
mono	organic	126-97-6	204-815-4	1.53677	0.138909	1.43854	1.63499	2	34.4165	avlogUSEtox
mono	organic	126-98-7	204-817-5	1.86983	0.626503	1.13781	2.549	5	74.1019	avlogUSEtox
mono	organic	74-85-1	200-815-3	1.78222	0.253407	1.48183	2.10041	4	60.5651	avlogUSEtox
mono	organic	126-99-8	204-818-0	1.08619	0.0462894	1.05346	1.11893	2	12.1953	avlogUSEtox
mono	organic	127-06-0	204-820-1	2.1326	0.584103	0.95158	2.61043	7	135.705	avlogUSEtox
mono	organic	127-08-2	204-822-2	3.69601	NA	3.69601	3.69601	1	4966	avlogUSEtox
mono	organic	127-18-4	204-825-9	1.15539	0.523099	0.561101	2.11394	7	14.3017	avlogUSEtox
mono	organic	127-39-9	204-839-5	3.03073	NA	3.03073	3.03073	1	1073.31	avlogUSEtox
mono	organic	127-47-9	204-844-2	0.6892	1.37101	-0.987163	1.94448	4	4.88877	avlogUSEtox
mono	organic	127-52-6	204-847-9	0.0874658	1.63773	-1.07058	1.24551	2	1.22311	avlogUSEtox
mono	organic	127-63-9	204-853-1	1.3699	0.201876	1.13704	1.49554	3	23.4369	avlogUSEtox
mono	organic	74-86-2	200-816-9	2.29203	0.496663	1.75587	2.7364	3	195.898	avlogUSEtox
mono	organic	127-68-4	204-857-3	3.88846	NA	3.88846	3.88846	1	7735	avlogUSEtox
mono	organic	127-95-7	204-873-0	2.93776	1.02914	2.21005	3.66548	2	866.49	avlogUSEtox
multi	organic	127-96-8	204-874-6	2.21005	NA	2.21005	2.21005	1	162.2	avlogUSEtox
mono	organic	128-03-0	204-875-1	-0.44172	0.362945	-0.877784	-0.116339	4	0.361643	avlogUSEtox
mono	organic	128-04-1	204-876-7	-0.272919	0.443205	-0.877784	0.414973	6	0.533434	avlogUSEtox
mono	organic	128-08-5	204-877-2	-0.187087	NA	-0.187087	-0.187087	1	0.65	avlogUSEtox
mono	organic	128-37-0	204-881-4	-0.0664093	0.317875	-0.291181	0.158362	2	0.858204	avlogUSEtox
mono	organic	128-39-2	204-884-0	-0.11303	0.401955	-0.746072	0.402261	6	0.770849	avlogUSEtox
mono	organic	128-44-9	204-886-1	2.74441	1.26424	1.1997	4.64883	6	555.146	avlogUSEtox
mono	organic	74-87-3	200-817-4	2.49907	0.170528	2.30103	2.74036	6	315.548	avlogUSEtox
mono	organic	128-80-3	204-909-5	2.20662	NA	2.20662	2.20662	1	160.923	avlogUSEtox
mono	organic	130-13-2	204-975-5	3.4457	NA	3.4457	3.4457	1	2790.62	avlogUSEtox
mono	organic	130-26-7	204-984-4	2.01595	NA	2.01595	2.01595	1	103.741	avlogUSEtox
mono	organic	131-11-3	205-011-6	1.97816	0.547441	1.59106	2.36526	2	95.0964	avlogUSEtox
mono	organic	131-17-9	205-016-3	0.258063	0.76914	-0.628932	0.740363	3	1.8116	avlogUSEtox
mono	organic	131-56-6	205-029-4	0.731812	0.23138	0.568202	0.895423	2	5.39277	avlogUSEtox
mono	organic	131-57-7	205-031-5	0.407955	0.588644	-0.267606	1.30963	5	2.55832	avlogUSEtox
mono	organic	74-88-4	200-819-5	0.00877556	0.400828	-0.662541	0.414973	6	1.02041	avlogUSEtox
mono	organic	133-66-4	205-117-2	0.748188	NA	0.748188	0.748188	1	5.6	avlogUSEtox
mono	organic	133-91-5	205-124-0	0.855084	0.279922	0.518044	1.40176	7	7.16282	avlogUSEtox
mono	organic	134-03-2	205-126-1	1.86923	NA	1.86923	1.86923	1	74	avlogUSEtox
mono	organic	135-19-3	205-182-7	0.318259	0.84688	-1.12494	1.3927	6	2.08094	avlogUSEtox
mono	organic	135-37-5	205-187-4	2.23847	0.254434	1.95665	2.45127	3	173.17	avlogUSEtox
mono	organic	135-57-9	205-201-9	-1.02228	NA	-1.02228	-1.02228	1	0.095	avlogUSEtox
mono	organic	135-61-5	205-205-0	0.123852	NA	0.123852	0.123852	1	1.33	avlogUSEtox
mono	organic	135-62-6	205-206-6	0.255273	NA	0.255273	0.255273	1	1.8	avlogUSEtox
mono	organic	74-89-5	200-820-0	2.69057	0.228118	2.52926	2.85187	2	490.418	avlogUSEtox
mono	organic	136-30-1	205-238-0	0.809817	1.3149	-0.0409586	2.32428	3	6.45383	avlogUSEtox
mono	organic	136-51-6	205-249-0	2.27674	0.368915	1.69285	2.69897	5	189.123	avlogUSEtox
mono	organic	137-16-6	205-281-5	1.75766	0.278548	1.47276	2.02938	3	57.2353	avlogUSEtox
mono	organic	137-26-8	205-286-2	-0.854005	0.528699	-1.33724	0.20412	7	0.139957	avlogUSEtox
mono	organic	137-32-6	205-289-9	2.05308	NA	2.05308	2.05308	1	113	avlogUSEtox
mono	organic	137-51-9	205-299-3	2.46691	0.120652	2.3816	2.55223	2	293.03	avlogUSEtox
mono	organic	74-90-8	200-821-6	-0.886057	NA	-0.886057	-0.886057	1	0.13	avlogUSEtox
mono	organic	139-13-9	205-355-7	2.11789	0.357715	1.86332	2.74819	5	131.185	avlogUSEtox
mono	organic	139-33-3	205-358-3	1.76923	1.18418	0.44248	2.71909	3	58.7803	avlogUSEtox
mono	organic	139-40-2	205-359-9	0.325117	1.30512	-0.597739	1.24797	2	2.11406	avlogUSEtox
mono	organic	139-89-9	205-381-9	2.05272	1.10407	0.44248	2.91455	4	112.906	avlogUSEtox
mono	organic	140-01-2	205-391-3	2.79528	0.355091	2.38917	3.04727	3	624.133	avlogUSEtox
mono	organic	140-11-4	205-399-7	1.27894	0.702387	0.60206	2.00432	3	19.0083	avlogUSEtox
mono	organic	140-29-4	205-410-5	1.75587	NA	1.75587	1.75587	1	57	avlogUSEtox
mono	organic	140-31-8	205-411-0	2.59949	0.792799	1.76343	3.34044	3	397.642	avlogUSEtox
mono	organic	74-93-1	200-822-1	0.467732	0.4893	0.120574	1.02735	3	2.93584	avlogUSEtox
mono	organic	140-66-9	205-426-2	-0.573368	0.743382	-1.79195	0.278754	6	0.267074	avlogUSEtox
mono	organic	140-88-5	205-438-8	0.52995	0.565844	-0.30103	1.46665	8	3.38805	avlogUSEtox
mono	organic	140-89-6	205-439-3	1.89489	0.903434	0.793092	3.32035	13	78.5045	avlogUSEtox
mono	organic	140-90-9	205-440-9	1.4423	1.04315	-0.225927	3.32035	9	27.6884	avlogUSEtox
mono	organic	140-93-2	205-443-5	0.839875	1.377	-2	2.87072	14	6.91632	avlogUSEtox
mono	organic	141-05-9	205-451-9	1.89679	0.243967	1.72428	2.0693	2	78.8473	avlogUSEtox
mono	organic	141-10-6	205-457-1	0.540084	0.295075	0.243038	0.833147	3	3.46804	avlogUSEtox
mono	organic	141-17-3	205-465-5	1.8686	1.06724	1.11394	2.62325	2	73.8918	avlogUSEtox
mono	organic	141-18-4	205-466-0	0.762722	0.341488	0.364363	1.17508	4	5.79058	avlogUSEtox
mono	organic	74-95-3	200-824-2	1.9246	0.336443	1.65321	2.30103	3	84.0612	avlogUSEtox
mono	organic	141-27-5	205-476-5	1.22665	0.683772	0.83123	2.0162	3	16.8518	avlogUSEtox
mono	organic	141-32-2	205-480-7	0.578656	0.525565	-0.30103	1.46665	7	3.79015	avlogUSEtox
mono	organic	141-43-5	205-483-3	1.78456	1.00009	0.393553	3.31597	7	60.8925	avlogUSEtox
mono	organic	141-52-6	205-487-5	3.21466	0.853793	1.60638	4.14919	8	1639.29	avlogUSEtox
mono	organic	141-53-7	205-488-0	2.87794	0.172623	2.75587	3	2	754.983	avlogUSEtox
mono	organic	141-75-3	205-498-5	1.35698	0.966743	-0.196543	2.47567	8	22.7497	avlogUSEtox
mono	organic	141-78-6	205-500-4	2.33972	0.0174771	2.32736	2.35208	2	218.634	avlogUSEtox
mono	organic	50-98-6	200-074-6	2.12311	0.478851	1.74896	2.66276	3	132.773	avlogUSEtox
mono	organic	74-96-4	200-825-8	2.24304	NA	2.24304	2.24304	1	175	avlogUSEtox
mono	organic	141-79-7	205-502-5	1.90639	0.0614981	1.86291	1.94988	2	80.6106	avlogUSEtox
multi	organic	141-91-3	205-509-3	2.34173	0.178963	2.16622	2.58771	4	219.65	avlogUSEtox
mono	organic	141-98-0	205-517-7	1.63185	0.271955	1.31806	1.79934	3	42.8402	avlogUSEtox
mono	organic	142-16-5	205-524-5	1.77452	NA	1.77452	1.77452	1	59.5	avlogUSEtox
mono	organic	142-18-7	205-526-6	2.47129	NA	2.47129	2.47129	1	296	avlogUSEtox
mono	organic	142-19-8	205-527-1	-0.301242	0.599208	-0.931814	0.471292	5	0.499756	avlogUSEtox
mono	organic	142-22-3	205-528-7	0.381775	0.779761	-0.244125	1.25527	3	2.40866	avlogUSEtox
mono	organic	142-31-4	205-535-5	2.70842	NA	2.70842	2.70842	1	511	avlogUSEtox
mono	organic	74-98-6	200-827-9	1.50494	0.348506	1.07981	1.84155	4	31.9843	avlogUSEtox
mono	organic	142-62-1	205-550-7	1.90119	0.286571	1.69396	2.31826	4	79.6504	avlogUSEtox
mono	organic	142-82-5	205-563-8	0.396477	0.34056	0.155665	0.63729	2	2.49159	avlogUSEtox
mono	organic	142-84-7	205-565-9	1.2678	0.431496	0.755875	1.86534	5	18.5266	avlogUSEtox
mono	organic	142-87-0	205-568-5	1.59224	0.927342	0.936514	2.24797	2	39.106	avlogUSEtox
mono	organic	142-88-1	205-569-0	2.27962	0.248601	2.07806	2.62914	4	190.378	avlogUSEtox
mono	organic	75-00-3	200-830-5	1.92395	0.169099	1.76343	2.07188	4	83.9368	avlogUSEtox
mono	organic	142-92-7	205-572-7	0.921541	0.0530342	0.88404	0.959041	2	8.3472	avlogUSEtox
mono	organic	142-96-1	205-575-3	1.381	0.149454	1.21748	1.51054	3	24.0436	avlogUSEtox
mono	organic	143-07-7	205-582-1	1.10565	0.736231	0.556303	2.17609	4	12.754	avlogUSEtox
mono	organic	143-08-8	205-583-7	0.670382	0.631988	0	1.25527	3	4.68147	avlogUSEtox
mono	organic	143-22-6	205-592-6	3.07788	0.474336	2.29447	3.41502	9	1196.42	avlogUSEtox
mono	organic	143-24-8	205-594-7	3.82218	0.0720727	3.77122	3.87315	2	6640.23	avlogUSEtox
mono	organic	143-28-2	205-597-3	2.56193	1.01375	1.8451	3.27875	2	364.692	avlogUSEtox
mono	organic	143-29-3	205-598-9	2.26291	0.415208	1.72428	2.7185	6	183.192	avlogUSEtox
mono	organic	75-01-4	200-831-0	2.41407	0.533159	1.87177	3.08636	6	259.458	avlogUSEtox
mono	organic	144-19-4	205-619-1	2.98227	NA	2.98227	2.98227	1	960	avlogUSEtox
mono	organic	144-62-7	205-634-3	2.93776	1.02914	2.21005	3.66548	2	866.49	avlogUSEtox
mono	organic	147-85-3	205-702-2	1.82014	3.11275	-0.380907	4.02119	2	66.0908	avlogUSEtox
mono	organic	148-18-5	205-710-6	0.23943	0.336873	-0.0409586	0.613119	3	1.73552	avlogUSEtox
mono	organic	149-30-4	205-736-8	0.280961	0.702993	-0.481486	1.12062	7	1.90968	avlogUSEtox
mono	organic	149-44-0	205-739-4	1.82376	0.69055	1.20412	2.5682	3	66.6444	avlogUSEtox
mono	organic	149-57-5	205-743-6	2.2098	0.36847	1.69285	2.69897	6	162.105	avlogUSEtox
mono	organic	75-02-5	200-832-6	2.13035	0.430039	1.66932	2.52061	3	135.006	avlogUSEtox
mono	organic	149-73-5	205-745-7	2.83885	NA	2.83885	2.83885	1	690	avlogUSEtox
mono	organic	150-76-5	205-769-8	1.13842	0.791905	0.152288	2.04139	5	13.7536	avlogUSEtox
mono	organic	150-78-7	205-771-9	1.84103	0.227655	1.70329	2.1038	3	69.3478	avlogUSEtox
mono	organic	150-84-5	205-775-0	0.705578	0.112786	0.625827	0.78533	2	5.07666	avlogUSEtox
mono	organic	151-21-3	205-788-1	1.03913	0.714061	0.0791812	2.06819	9	10.9429	avlogUSEtox
mono	organic	151-56-4	205-793-9	0.723866	NA	0.723866	0.723866	1	5.295	avlogUSEtox
mono	organic	155-04-4	205-840-3	-0.248372	0.145825	-0.481486	-0.136677	5	0.564453	avlogUSEtox
mono	organic	75-04-7	200-834-7	1.28019	0.541029	0.897627	1.66276	2	19.0631	avlogUSEtox
mono	organic	156-87-6	205-864-4	2.05673	NA	2.05673	2.05673	1	113.953	avlogUSEtox
mono	organic	280-57-9	205-999-9	2.43727	0.559855	2.04139	2.83315	2	273.697	avlogUSEtox
mono	organic	287-92-3	206-016-6	0.798749	0.223738	0.533391	1.07315	6	6.29143	avlogUSEtox
mono	organic	288-13-1	206-017-1	2.51228	1.17399	1.68215	3.34242	2	325.3	avlogUSEtox
mono	organic	288-32-4	206-019-2	2.32862	0.289588	2.12385	2.53339	2	213.119	avlogUSEtox
mono	organic	288-88-0	206-022-9	1.71894	1.05951	0.80618	2.88081	3	52.3526	avlogUSEtox
mono	organic	298-07-7	206-056-4	1.78319	NA	1.78319	1.78319	1	60.7	avlogUSEtox
mono	organic	75-05-8	200-835-2	3.38557	0.241448	3.21484	3.5563	2	2429.81	avlogUSEtox
mono	organic	298-12-4	206-058-5	1.8251	NA	1.8251	1.8251	1	66.85	avlogUSEtox
mono	organic	304-59-6	206-156-8	2.58351	0.658298	1.61278	3	4	383.278	avlogUSEtox
mono	organic	306-83-2	206-190-3	1.49117	0.357971	1.23805	1.74429	2	30.9863	avlogUSEtox
mono	organic	75-07-0	200-836-8	1.78531	0.406763	1.48855	2.37475	4	60.997	avlogUSEtox
mono	organic	329-01-1	206-341-3	0.786407	0.502107	0.431364	1.14145	2	6.11515	avlogUSEtox
mono	organic	330-54-1	206-354-4	-0.319275	1.32486	-1.81744	1.16732	6	0.47943	avlogUSEtox
mono	organic	345-78-8	206-462-1	1.72719	0.0586166	1.68574	1.76864	2	53.3568	avlogUSEtox
mono	organic	345-92-6	206-466-3	0.499106	0.285074	0.297528	0.700683	2	3.15577	avlogUSEtox
mono	organic	75-08-1	200-837-3	0.457817	0.109751	0.380211	0.535423	2	2.86957	avlogUSEtox
mono	organic	348-57-2	206-479-4	1.00441	0.528895	0.630428	1.3784	2	10.1021	avlogUSEtox
mono	organic	350-46-9	206-502-8	1.80618	NA	1.80618	1.80618	1	64	avlogUSEtox
mono	organic	352-93-2	206-526-9	1.62643	0.578617	1.21728	2.03557	2	42.3086	avlogUSEtox
mono	organic	354-33-6	206-557-8	2.40275	0.354207	2.15229	2.65321	2	252.784	avlogUSEtox
mono	organic	354-38-1	206-559-9	2.07467	0.143895	1.91256	2.18726	3	118.761	avlogUSEtox
mono	organic	367-51-1	206-696-4	1.30357	0.39063	1.02735	1.57978	2	20.1172	avlogUSEtox
mono	organic	371-40-4	206-735-5	1.26759	0.662382	0.335642	1.8573	4	18.5176	avlogUSEtox
mono	organic	371-41-5	206-736-0	1.85032	NA	1.85032	1.85032	1	70.8463	avlogUSEtox
mono	organic	372-09-8	206-743-9	1.56628	0.606159	0.872739	1.99476	3	36.837	avlogUSEtox
mono	organic	75-09-2	200-838-9	2.2371	0.553861	1.43136	2.67302	4	172.623	avlogUSEtox
mono	organic	372-31-6	206-750-7	1.60001	0.169988	1.47981	1.7202	2	39.8112	avlogUSEtox
mono	organic	373-44-4	206-764-3	1.70077	0.797685	1.13672	2.26482	2	50.2076	avlogUSEtox
mono	organic	381-73-7	206-839-0	2.22577	0.143412	2.08596	2.37253	3	168.179	avlogUSEtox
mono	organic	383-63-1	206-851-6	2.81942	1.44004	0.721981	4	4	659.807	avlogUSEtox
mono	organic	393-75-9	206-889-3	-0.221849	NA	-0.221849	-0.221849	1	0.6	avlogUSEtox
mono	organic	51-03-6	200-076-7	0.150007	0.570137	-0.638272	0.818085	7	1.41256	avlogUSEtox
mono	organic	75-10-5	200-839-4	2.71488	0.520081	2.15229	3.17811	3	518.66	avlogUSEtox
mono	organic	402-31-3	206-939-4	0.361728	NA	0.361728	0.361728	1	2.3	avlogUSEtox
mono	organic	407-25-0	206-982-9	2.43378	1.4633	0.745642	3.34029	3	271.504	avlogUSEtox
mono	organic	420-04-2	206-992-3	1.24042	0.498454	0.537399	1.90795	9	17.3947	avlogUSEtox
mono	organic	428-59-1	207-050-4	0.957128	NA	0.957128	0.957128	1	9.06	avlogUSEtox
mono	organic	434-03-7	207-096-5	-0.30103	NA	-0.30103	-0.30103	1	0.5	avlogUSEtox
mono	organic	445-03-4	207-151-3	0.851258	NA	0.851258	0.851258	1	7.1	avlogUSEtox
mono	organic	454-31-9	207-223-4	0.838849	NA	0.838849	0.838849	1	6.9	avlogUSEtox
mono	organic	75-12-7	200-842-0	3.8891	0.101264	3.8175	3.96071	2	7746.47	avlogUSEtox
mono	organic	455-14-1	207-236-5	0.356483	0.603959	-0.0705811	0.783546	2	2.27239	avlogUSEtox
mono	organic	456-04-2	207-256-4	-0.39794	NA	-0.39794	-0.39794	1	0.4	avlogUSEtox
mono	organic	461-58-5	207-312-8	3.56605	0.293712	3.30963	3.88649	3	3681.68	avlogUSEtox
mono	organic	462-06-6	207-321-7	0.752959	0.381625	0.342423	1.09691	3	5.66186	avlogUSEtox
mono	organic	462-94-2	207-329-0	2.29786	1.36246	1.33445	3.26126	2	198.545	avlogUSEtox
mono	organic	462-95-3	207-330-6	2.88309	NA	2.88309	2.88309	1	764	avlogUSEtox
mono	organic	470-82-6	207-431-5	1.75587	NA	1.75587	1.75587	1	57	avlogUSEtox
mono	organic	471-01-2	207-434-1	2.12027	0.0581148	2.07918	2.16137	2	131.909	avlogUSEtox
mono	organic	75-15-0	200-843-6	0.680905	0.4426	0.322219	1.32222	4	4.79628	avlogUSEtox
mono	organic	479-27-6	207-529-8	-0.544155	0.318758	-0.769551	-0.318759	2	0.285657	avlogUSEtox
mono	organic	487-68-3	207-662-1	0.848759	0.173468	0.656098	0.992551	3	7.05926	avlogUSEtox
mono	organic	497-18-7	207-837-2	1.13991	0.884027	-0.00877392	1.96341	4	13.8009	avlogUSEtox
mono	organic	498-66-8	207-866-0	1.02401	0.227242	0.863323	1.18469	2	10.5683	avlogUSEtox
mono	organic	502-44-3	207-938-1	2.67977	0.526501	2.30963	3.28251	3	478.372	avlogUSEtox
mono	organic	503-74-2	207-975-3	2.03024	0.488223	1.32428	2.63849	6	107.212	avlogUSEtox
mono	organic	75-18-3	200-846-2	1.79185	0.492032	1.36173	2.32838	3	61.9227	avlogUSEtox
mono	organic	504-02-9	207-980-0	1.42502	0.0633644	1.38021	1.46982	2	26.6083	avlogUSEtox
mono	organic	504-29-0	207-988-4	1.0417	0.0963369	0.932256	1.11366	3	11.0078	avlogUSEtox
mono	organic	504-63-2	207-997-3	3.53717	0.47101	3.20412	3.87023	2	3444.88	avlogUSEtox
mono	organic	505-32-8	208-008-8	-0.792513	NA	-0.792513	-0.792513	1	0.161245	avlogUSEtox
mono	organic	505-65-7	208-015-6	3.34242	NA	3.34242	3.34242	1	2200	avlogUSEtox
mono	organic	506-30-9	208-031-3	0.556968	0.125758	0.421117	0.669317	3	3.60552	avlogUSEtox
mono	organic	506-59-2	208-046-5	0.954243	NA	0.954243	0.954243	1	9	avlogUSEtox
mono	organic	506-93-4	208-060-1	2.10174	0.901909	1.35507	3.1038	3	126.397	avlogUSEtox
mono	organic	507-09-5	208-063-8	0.322219	NA	0.322219	0.322219	1	2.1	avlogUSEtox
mono	organic	513-35-9	208-156-3	0.780412	0.247715	0.584331	1.05881	3	6.03132	avlogUSEtox
mono	organic	515-84-4	208-212-7	1.89756	0.283991	1.64345	2.20412	3	78.9872	avlogUSEtox
mono	organic	517-23-7	208-235-2	2.87506	NA	2.87506	2.87506	1	750	avlogUSEtox
mono	organic	75-21-8	200-849-9	2.21028	0.249141	1.92428	2.38021	3	162.284	avlogUSEtox
mono	organic	530-48-3	208-482-6	1.03557	1.0703	0.278754	1.79239	2	10.8536	avlogUSEtox
mono	organic	530-62-1	208-488-9	2.32862	0.289588	2.12385	2.53339	2	213.119	avlogUSEtox
mono	organic	530-78-9	208-494-1	0.690196	NA	0.690196	0.690196	1	4.9	avlogUSEtox
mono	organic	532-32-1	208-534-8	2.03965	0.912446	1.39445	2.68485	2	109.559	avlogUSEtox
mono	organic	534-03-2	208-584-0	2.69951	0.873674	1.7244	3.81954	4	500.627	avlogUSEtox
mono	organic	75-26-3	200-855-1	1.6757	0.625584	1.1271	2.35698	3	47.391	avlogUSEtox
mono	organic	540-84-1	208-759-1	-0.138806	0.73698	-0.958607	0.46879	3	0.726431	avlogUSEtox
mono	organic	540-88-5	208-760-7	2.09518	0.640854	1.36126	2.54407	3	124.503	avlogUSEtox
mono	organic	541-41-3	208-778-5	2.29567	1.60497	-0.308035	4.15229	11	197.546	avlogUSEtox
mono	organic	541-47-9	208-782-7	1.84942	NA	1.84942	1.84942	1	70.7	avlogUSEtox
mono	organic	541-73-1	208-792-1	0.595026	0.323788	0.146128	0.923243	5	3.93573	avlogUSEtox
mono	organic	75-28-5	200-857-2	1.50494	0.348506	1.07981	1.84155	4	31.9843	avlogUSEtox
mono	organic	541-85-5	208-793-7	1.69576	0.176387	1.54654	1.89042	3	49.6315	avlogUSEtox
mono	organic	542-05-2	208-797-9	4.09235	1.54481	3	5.18469	2	12369.3	avlogUSEtox
mono	organic	544-01-4	208-857-4	0.598698	0.332462	0.363612	0.833784	2	3.96916	avlogUSEtox
mono	organic	75-29-6	200-858-8	2.25676	0.283716	2.05614	2.45738	2	180.617	avlogUSEtox
mono	organic	546-46-3	208-901-2	-1.01698	0.21286	-1.16749	-0.866461	2	0.0961665	avlogUSEtox
mono	organic	549-56-4	208-970-9	4.28322	1.43048	2.75005	5.58206	3	19196.6	avlogUSEtox
mono	organic	551-16-6	208-993-4	1.64098	NA	1.64098	1.64098	1	43.75	avlogUSEtox
mono	organic	75-31-0	200-860-9	1.76257	0.322095	1.27646	2.07188	5	57.8858	avlogUSEtox
mono	organic	553-86-6	209-052-0	1.13729	0.498752	0.784617	1.48996	2	13.7179	avlogUSEtox
mono	organic	556-52-5	209-128-3	2.16047	NA	2.16047	2.16047	1	144.7	avlogUSEtox
mono	organic	556-61-6	209-132-5	-0.887523	0.452112	-1.17685	-0.366532	3	0.129562	avlogUSEtox
mono	organic	556-67-2	209-136-7	-1.88478	NA	-1.88478	-1.88478	1	0.0130384	avlogUSEtox
mono	organic	556-82-1	209-141-4	1.91244	0.347787	1.66652	2.15836	2	81.7411	avlogUSEtox
mono	organic	556-88-7	209-143-5	2.34169	1.02947	1.39094	3.43104	4	219.628	avlogUSEtox
mono	organic	51-28-5	200-087-7	0.521156	0.586411	-0.116422	1.03743	3	3.32014	avlogUSEtox
mono	organic	75-33-2	200-861-4	0.751563	1.1768	-0.60206	1.53148	3	5.64368	avlogUSEtox
mono	organic	558-30-5	209-193-8	1.82834	NA	1.82834	1.82834	1	67.3498	avlogUSEtox
mono	organic	561-41-1	209-218-2	1.37502	0.243602	1.18531	1.72346	5	23.7146	avlogUSEtox
mono	organic	563-80-4	209-264-3	1.59218	NA	1.59218	1.59218	1	39.1	avlogUSEtox
mono	organic	574-93-6	209-378-3	2.31914	0.520511	1.66276	2.87645	4	208.516	avlogUSEtox
mono	organic	576-26-1	209-400-1	1.01809	0.570437	0.0413927	1.46982	5	10.4252	avlogUSEtox
mono	organic	577-11-7	209-406-4	1.52352	0.238269	1.23288	1.88083	6	33.3826	avlogUSEtox
mono	organic	583-39-1	209-502-6	1.2603	0.0746858	1.21237	1.34635	3	18.2095	avlogUSEtox
mono	organic	75-35-4	200-864-0	1.33169	0.325859	0.959995	1.5682	3	21.4629	avlogUSEtox
mono	organic	584-84-9	209-544-5	2.13289	1.46416	0.30103	3.63347	5	135.798	avlogUSEtox
mono	organic	585-07-9	209-548-7	1.37896	0.422414	0.824416	1.79934	4	23.9311	avlogUSEtox
mono	organic	586-62-9	209-578-0	-0.198586	0.104721	-0.303644	-0.0942041	3	0.633015	avlogUSEtox
mono	organic	590-19-2	209-674-2	1.29052	0.39042	0.863323	1.62884	3	19.5218	avlogUSEtox
mono	organic	590-29-4	209-677-9	3.14997	0.557337	2.75587	3.54407	2	1412.44	avlogUSEtox
mono	organic	590-86-3	209-691-5	1.52336	0.704239	0.511883	2.24797	5	33.3706	avlogUSEtox
mono	organic	591-27-5	209-711-2	1.49319	1.47324	-0.935542	3.46175	7	31.1308	avlogUSEtox
mono	organic	75-36-5	200-865-6	1.03374	0.899002	-0.107905	1.86717	4	10.8078	avlogUSEtox
mono	organic	592-41-6	209-753-1	-0.308476	0.571313	-1.55129	0.146608	7	0.4915	avlogUSEtox
mono	organic	593-56-6	209-798-7	-0.112552	0.308115	-0.404504	0.209515	3	0.771699	avlogUSEtox
mono	organic	593-81-7	209-810-0	2.11312	0.0464621	2.08027	2.14597	2	129.754	avlogUSEtox
mono	organic	593-85-1	209-813-7	1.67906	0.108123	1.6026	1.75551	2	47.7592	avlogUSEtox
mono	organic	597-82-0	209-909-9	1.91908	NA	1.91908	1.91908	1	83	avlogUSEtox
mono	organic	598-56-1	209-940-8	1.51741	0.216487	1.2757	1.69346	3	32.9165	avlogUSEtox
mono	organic	75-37-6	200-866-1	2.14957	0.416513	1.67902	2.47097	3	141.115	avlogUSEtox
mono	organic	598-78-7	209-952-3	1.8358	0.0505889	1.80003	1.87157	2	68.5174	avlogUSEtox
mono	organic	599-04-2	209-963-3	2.83327	NA	2.83327	2.83327	1	681.2	avlogUSEtox
mono	organic	599-61-1	209-967-5	-0.0918794	0.295784	-0.30103	0.117271	2	0.809321	avlogUSEtox
mono	organic	599-64-4	209-968-0	0.0182044	0.110785	-0.0457575	0.146128	3	1.04281	avlogUSEtox
mono	organic	600-00-0	209-980-6	1.74036	NA	1.74036	1.74036	1	55	avlogUSEtox
mono	organic	608-25-3	210-155-8	2.03958	NA	2.03958	2.03958	1	109.541	avlogUSEtox
mono	organic	609-15-4	210-180-4	0.846461	0.438103	0.536675	1.15625	2	7.022	avlogUSEtox
mono	organic	75-38-7	200-867-7	2.32166	0.126111	2.17609	2.39794	3	209.728	avlogUSEtox
mono	organic	611-06-3	210-248-3	0.70916	0.0923451	0.623249	0.819544	4	5.1187	avlogUSEtox
mono	organic	611-19-8	210-258-8	-0.345022	0.191955	-0.568636	-0.107905	6	0.451833	avlogUSEtox
mono	organic	611-20-1	210-259-3	1.38288	0.186328	1.25527	1.5967	3	24.1479	avlogUSEtox
mono	organic	611-70-1	210-275-0	1.49066	NA	1.49066	1.49066	1	30.95	avlogUSEtox
mono	organic	612-83-9	210-323-0	0.47212	0.0691064	0.392697	0.518514	3	2.96565	avlogUSEtox
mono	organic	614-45-9	210-382-2	0.341221	0.642684	-0.221849	1.04139	3	2.19392	avlogUSEtox
mono	organic	615-16-7	210-412-4	2.17114	NA	2.17114	2.17114	1	148.3	avlogUSEtox
mono	organic	615-20-3	210-415-0	0.748902	0.133242	0.620136	0.886209	3	5.60922	avlogUSEtox
mono	organic	615-50-9	210-431-8	0.153029	0.332311	-0.149562	0.508677	3	1.42242	avlogUSEtox
mono	organic	75-45-6	200-871-9	2.67146	0.203732	2.48749	2.89042	3	469.316	avlogUSEtox
mono	organic	615-60-1	210-438-6	0.297321	0.0821033	0.2035	0.356026	3	1.98299	avlogUSEtox
mono	organic	616-38-6	210-478-4	2.2407	0.25991	2	2.59184	4	174.061	avlogUSEtox
mono	organic	616-47-7	210-484-7	2.3425	0.120971	2.25696	2.42804	2	220.038	avlogUSEtox
mono	organic	617-45-8	210-513-3	2.11059	NA	2.11059	2.11059	1	129	avlogUSEtox
mono	organic	617-48-1	210-514-9	2.38021	NA	2.38021	2.38021	1	240	avlogUSEtox
mono	organic	618-36-0	210-545-8	1.35491	0.0605157	1.28914	1.40824	3	22.6419	avlogUSEtox
mono	organic	618-62-2	210-557-3	0.614403	0.221102	0.380211	0.819544	3	4.11531	avlogUSEtox
mono	organic	75-46-7	200-872-4	2.49996	0.306377	2.18904	2.80158	3	316.202	avlogUSEtox
mono	organic	618-83-7	210-565-7	2.39807	0.204336	2.25358	2.54255	2	250.073	avlogUSEtox
mono	organic	618-88-2	210-568-3	3.13797	0.546379	2.29752	3.58855	5	1373.95	avlogUSEtox
mono	organic	621-29-4	210-676-0	0.0121978	1.48141	-1.39254	1.55991	3	1.02848	avlogUSEtox
mono	organic	622-40-2	210-734-5	3.42228	0.0151145	3.41159	3.43297	2	2644.12	avlogUSEtox
mono	organic	622-58-2	210-743-4	1.44381	0.783147	-0.0624694	2.15495	7	27.7849	avlogUSEtox
mono	organic	623-03-0	210-765-4	1.56141	0.339878	1.08207	1.81954	4	36.4261	avlogUSEtox
mono	organic	623-36-9	210-789-5	1.72952	0.121711	1.64345	1.81558	2	53.6433	avlogUSEtox
mono	organic	623-84-7	210-817-6	2.19022	0.295355	1.84957	2.37475	3	154.962	avlogUSEtox
mono	organic	75-50-3	200-875-0	2.11312	0.0464621	2.08027	2.14597	2	129.754	avlogUSEtox
mono	organic	624-48-6	210-848-5	0.707995	0.285017	0.304059	0.968716	4	5.10499	avlogUSEtox
mono	organic	624-54-4	210-852-7	1.55712	0.437779	0.935821	1.96252	4	36.0679	avlogUSEtox
mono	organic	624-89-5	210-868-4	1.84774	0.910217	1.20412	2.49136	2	70.4273	avlogUSEtox
mono	organic	624-92-0	210-871-0	0.840499	0.55416	-0.0132283	1.6721	7	6.92627	avlogUSEtox
mono	organic	625-45-6	210-894-6	1.81059	0.0337073	1.78675	1.83442	2	64.6526	avlogUSEtox
mono	organic	626-43-7	210-948-9	0.591065	NA	0.591065	0.591065	1	3.9	avlogUSEtox
mono	organic	626-67-5	210-959-9	1.45291	0.302089	1.2393	1.66652	2	28.3732	avlogUSEtox
mono	organic	627-93-0	211-020-6	1.67365	0.259773	1.48996	1.85733	2	47.1678	avlogUSEtox
mono	organic	75-52-5	200-876-6	1.78283	NA	1.78283	1.78283	1	60.65	avlogUSEtox
mono	organic	628-89-7	211-059-9	2.94241	0.416072	2.31247	3.4589	5	875.812	avlogUSEtox
mono	organic	628-96-6	211-063-0	0.944212	0.92463	0.278754	2	3	8.79452	avlogUSEtox
mono	organic	629-03-8	211-067-2	0.0791812	NA	0.0791812	0.0791812	1	1.2	avlogUSEtox
mono	organic	629-11-8	211-074-0	3.72015	0.0758503	3.66652	3.77379	2	5249.91	avlogUSEtox
mono	organic	629-15-2	211-077-7	1.51911	0.147273	1.41497	1.62325	2	33.0454	avlogUSEtox
mono	organic	629-40-3	211-089-2	2.43282	0.409853	2.14301	2.72263	2	270.91	avlogUSEtox
mono	organic	629-50-5	211-093-4	0.650515	NA	0.650515	0.650515	1	4.47214	avlogUSEtox
mono	organic	629-59-4	211-096-0	0.650515	NA	0.650515	0.650515	1	4.47214	avlogUSEtox
mono	organic	629-73-2	211-105-8	-0.308476	0.571313	-1.55129	0.146608	7	0.4915	avlogUSEtox
mono	organic	629-82-3	211-112-6	2.42467	1.52803	1.3442	3.50515	2	265.872	avlogUSEtox
mono	organic	632-79-1	211-185-4	1.60649	NA	1.60649	1.60649	1	40.4103	avlogUSEtox
mono	organic	636-30-6	211-254-9	0.342423	NA	0.342423	0.342423	1	2.2	avlogUSEtox
mono	organic	636-70-4	211-263-8	2.11394	NA	2.11394	2.11394	1	130	avlogUSEtox
mono	organic	637-92-3	211-309-7	2.21169	0.805302	1.50515	3.08851	3	162.812	avlogUSEtox
mono	organic	638-29-9	211-330-1	1.43615	0.839036	-0.196543	2.875	9	27.2991	avlogUSEtox
mono	organic	52-51-7	200-143-0	0.460113	0.957976	-0.568636	1.6149	8	2.88478	avlogUSEtox
mono	organic	75-56-9	200-879-2	2.19738	0.359473	1.716	2.54407	4	157.534	avlogUSEtox
mono	organic	645-62-5	211-448-3	1.30395	0.137671	1.16732	1.44264	3	20.1349	avlogUSEtox
mono	organic	646-24-2	211-470-3	1.63656	0.0411676	1.60746	1.66567	2	43.3077	avlogUSEtox
mono	organic	646-25-3	211-471-9	1.10041	0.286781	0.897627	1.3032	2	12.6012	avlogUSEtox
mono	organic	647-42-7	211-477-1	0.85145	0.192574	0.587711	1.17026	7	7.10314	avlogUSEtox
mono	organic	75-57-0	200-880-8	1.08056	1.57398	-0.875197	2.66464	4	12.0381	avlogUSEtox
mono	organic	657-84-1	211-522-5	2.28926	0.756031	1.60531	3.19866	4	194.654	avlogUSEtox
mono	organic	665-66-7	211-560-2	1.52614	0.231247	1.38739	1.79309	3	33.5846	avlogUSEtox
mono	organic	682-09-7	211-661-1	2.76685	0.271488	2.58739	3.07918	3	584.588	avlogUSEtox
mono	organic	682-11-1	211-662-7	2.96595	0.292299	2.63397	3.18469	3	924.589	avlogUSEtox
mono	organic	75-59-2	200-882-9	1.08056	1.57398	-0.875197	2.66464	4	12.0381	avlogUSEtox
mono	organic	685-88-1	211-684-7	-1.30103	NA	-1.30103	-1.30103	1	0.05	avlogUSEtox
mono	organic	686-31-7	211-687-3	-0.111142	0.960737	-0.790485	0.568202	2	0.774209	avlogUSEtox
mono	organic	687-47-8	211-694-1	2.93399	0.48633	2.50515	3.4624	3	858.993	avlogUSEtox
mono	organic	688-84-6	211-708-6	0.339639	0.347555	-0.194121	0.885361	6	2.18594	avlogUSEtox
multi	organic	689-67-8	211-711-2	0.83123	NA	0.83123	0.83123	1	6.78	avlogUSEtox
mono	organic	693-21-0	211-745-8	1.98617	0.410626	1.59218	2.41162	3	96.8665	avlogUSEtox
mono	organic	693-36-7	211-750-5	1.65418	NA	1.65418	1.65418	1	45.0999	avlogUSEtox
mono	organic	693-57-2	211-754-7	1.08517	NA	1.08517	1.08517	1	12.1667	avlogUSEtox
mono	organic	75-64-9	200-888-1	1.68865	0.685233	1.20412	2.17319	2	48.8262	avlogUSEtox
mono	organic	693-98-1	211-765-7	2.36228	0.0768037	2.27875	2.45637	4	230.294	avlogUSEtox
mono	organic	694-83-7	211-776-7	1.853	1.27385	0.781037	3.26126	3	71.2859	avlogUSEtox
mono	organic	700-13-0	211-838-3	0.431781	0.595718	0.0140822	1.11394	3	2.70259	avlogUSEtox
mono	organic	705-86-2	211-889-1	1.66735	0.468677	1.15954	2.26511	5	46.4885	avlogUSEtox
mono	organic	706-14-9	211-892-8	1.4516	0.309316	1.21959	1.80277	3	28.2878	avlogUSEtox
mono	organic	709-55-7	211-910-4	1.18089	NA	1.18089	1.18089	1	15.1667	avlogUSEtox
mono	organic	712-50-5	211-923-5	0.711313	0.294103	0.477121	1.04139	3	5.14414	avlogUSEtox
mono	organic	713-95-1	211-932-4	1.21196	0.164983	1.0953	1.32862	2	16.2913	avlogUSEtox
mono	organic	75-65-0	200-889-7	3.35528	NA	3.35528	3.35528	1	2266.11	avlogUSEtox
mono	organic	751-83-7	212-028-2	-1.22185	NA	-1.22185	-1.22185	1	0.06	avlogUSEtox
mono	organic	756-80-9	212-053-9	1.23045	NA	1.23045	1.23045	1	17	avlogUSEtox
mono	organic	759-94-4	212-073-8	1.00302	0.629671	0.414973	2.23045	6	10.0699	avlogUSEtox
mono	organic	760-23-6	212-079-0	1.14509	0.420567	0.627636	1.6902	5	13.9666	avlogUSEtox
mono	organic	760-67-8	212-081-1	1.11013	0.780731	-0.196543	2.01954	7	12.8863	avlogUSEtox
mono	organic	760-93-0	212-084-8	1.72741	0.193183	1.51188	1.92942	4	53.3842	avlogUSEtox
mono	organic	75-66-1	200-890-2	1.20824	0.356375	0.826075	1.53148	3	16.1526	avlogUSEtox
mono	organic	763-32-6	212-110-8	2.63996	0.273388	2.44665	2.83327	2	436.476	avlogUSEtox
mono	organic	763-69-9	212-112-9	2.38436	0.78695	1.82791	2.94082	2	242.305	avlogUSEtox
mono	organic	764-99-8	212-133-3	2.33166	0.0557284	2.29226	2.37107	2	214.616	avlogUSEtox
mono	organic	766-09-6	212-161-6	1.31862	0.112176	1.2393	1.39794	2	20.8267	avlogUSEtox
mono	organic	768-94-5	212-201-2	1.52614	0.231247	1.38739	1.79309	3	33.5846	avlogUSEtox
mono	organic	770-35-4	212-222-7	2.44927	0.117896	2.33244	2.5682	3	281.362	avlogUSEtox
mono	organic	75-68-3	200-891-8	2.27327	0.0977948	2.20412	2.34242	2	187.617	avlogUSEtox
mono	organic	791-28-6	212-338-8	1.60191	0.172481	1.35631	1.75815	4	39.9863	avlogUSEtox
mono	organic	793-24-8	212-344-0	-0.670188	0.676435	-1.55284	0.414973	6	0.213704	avlogUSEtox
mono	organic	811-97-2	212-377-0	2.40275	0.354207	2.15229	2.65321	2	252.784	avlogUSEtox
multi	organic	816-19-3	212-429-2	1.37658	NA	1.37658	1.37658	1	23.8	avlogUSEtox
mono	organic	818-61-1	212-454-9	0.592319	0.363912	-0.130768	0.833147	6	3.91128	avlogUSEtox
mono	organic	821-06-7	212-472-7	1	NA	1	1	1	10	avlogUSEtox
mono	organic	826-36-8	212-554-2	2.3166	0.465399	1.79934	2.70144	3	207.299	avlogUSEtox
mono	organic	830-13-7	212-595-6	0.644181	0.348237	0.39794	0.890421	2	4.40738	avlogUSEtox
mono	organic	831-52-7	212-603-8	2.28399	0.342813	2.04159	2.5264	2	192.305	avlogUSEtox
mono	organic	834-12-8	212-634-7	0.352818	1.61786	-2.49485	1.44716	5	2.25329	avlogUSEtox
mono	organic	75-75-2	200-898-6	1.62472	0.657903	0.880814	2.13004	3	42.1429	avlogUSEtox
mono	organic	838-88-0	212-658-8	1.77475	1.38817	0.793169	2.75633	2	59.532	avlogUSEtox
mono	organic	846-48-0	212-686-0	1.63909	0.314587	1.41664	1.86153	2	43.56	avlogUSEtox
mono	organic	865-33-8	212-736-1	3.85446	0.939007	1.60638	4.45932	8	7152.52	avlogUSEtox
mono	organic	865-48-5	212-741-9	1.60638	NA	1.60638	1.60638	1	40.4	avlogUSEtox
mono	organic	867-13-0	212-757-6	0.591065	NA	0.591065	0.591065	1	3.9	avlogUSEtox
mono	organic	867-56-1	212-762-3	3.09546	0.724412	2.11394	4.05423	8	1245.84	avlogUSEtox
mono	organic	868-14-4	212-769-1	2.80771	NA	2.80771	2.80771	1	642.263	avlogUSEtox
mono	organic	868-77-9	212-782-2	2.41544	0.350893	1.95472	2.77122	4	260.279	avlogUSEtox
mono	organic	868-85-9	212-783-8	1.69723	0.428187	1.39445	2	2	49.7996	avlogUSEtox
mono	organic	869-24-9	212-786-4	1.66111	0.728294	1.14613	2.17609	2	45.8258	avlogUSEtox
mono	organic	872-05-9	212-819-2	-0.308476	0.571313	-1.55129	0.146608	7	0.4915	avlogUSEtox
mono	organic	872-36-6	212-825-5	0.525186	0.155961	0.380211	0.690196	3	3.35109	avlogUSEtox
mono	organic	872-50-4	212-828-1	2.77851	NA	2.77851	2.77851	1	600.5	avlogUSEtox
mono	organic	52-89-1	200-157-7	1.91908	NA	1.91908	1.91908	1	83	avlogUSEtox
mono	organic	75-77-4	200-900-5	2.43659	0.344987	2.09342	2.78337	3	273.266	avlogUSEtox
mono	organic	872-85-5	212-832-3	2.21307	0.720775	1.25527	2.97944	5	163.333	avlogUSEtox
mono	organic	873-32-5	212-836-5	1.83844	0.0267205	1.81954	1.85733	2	68.9348	avlogUSEtox
mono	organic	873-94-9	212-855-9	2.25527	NA	2.25527	2.25527	1	180	avlogUSEtox
mono	organic	897-06-3	212-977-2	1.69897	NA	1.69897	1.69897	1	50	avlogUSEtox
mono	organic	917-92-0	213-035-3	1.63053	NA	1.63053	1.63053	1	42.71	avlogUSEtox
mono	organic	919-30-2	213-048-4	2.65007	0.184194	2.51983	2.78032	2	446.758	avlogUSEtox
mono	organic	921-03-9	213-063-6	-0.920819	NA	-0.920819	-0.920819	1	0.12	avlogUSEtox
mono	organic	923-02-4	213-086-1	2.45478	0.77106	1.90956	3	2	284.956	avlogUSEtox
mono	organic	924-42-5	213-103-2	2.25707	0.604924	1.83059	2.94939	3	180.746	avlogUSEtox
mono	organic	924-50-5	213-107-4	2.54407	NA	2.54407	2.54407	1	350	avlogUSEtox
mono	organic	924-88-9	213-110-0	1.41863	NA	1.41863	1.41863	1	26.22	avlogUSEtox
mono	organic	925-21-3	213-116-3	1.49031	0.430054	1.11394	1.95904	3	30.9249	avlogUSEtox
mono	organic	926-63-6	213-139-9	1.55706	0.529043	0.838219	2.32634	5	36.0629	avlogUSEtox
mono	organic	927-07-1	213-147-2	0.694447	0.668626	-0.0364483	1.27531	3	4.94819	avlogUSEtox
mono	organic	927-62-8	213-156-1	1.58078	0.609165	0.848189	2.32634	4	38.0871	avlogUSEtox
mono	organic	928-70-1	213-180-2	0.619928	0.825804	-1	1.25527	6	4.168	avlogUSEtox
mono	organic	928-96-1	213-192-8	2.53845	NA	2.53845	2.53845	1	345.5	avlogUSEtox
mono	organic	929-06-6	213-195-4	2.41486	0.215174	2.27646	2.66276	3	259.93	avlogUSEtox
mono	organic	931-36-2	213-234-5	2.09978	0.333118	1.83315	2.47319	3	125.829	avlogUSEtox
mono	organic	931-40-8	213-235-0	3.11905	0.243389	2.94694	3.29115	2	1315.36	avlogUSEtox
mono	organic	931-87-3	213-243-4	-0.522879	NA	-0.522879	-0.522879	1	0.3	avlogUSEtox
mono	organic	75-85-4	200-908-9	2.73239	NA	2.73239	2.73239	1	540	avlogUSEtox
mono	organic	932-64-9	213-254-4	2.39794	0.699766	1.75587	3.36618	4	250.002	avlogUSEtox
mono	organic	933-48-2	213-268-0	1.50786	NA	1.50786	1.50786	1	32.2	avlogUSEtox
mono	organic	936-49-2	213-313-4	1.08052	0.776235	0.193125	1.63347	3	12.0371	avlogUSEtox
mono	organic	939-97-9	213-367-9	0.540884	0.834922	-0.413976	1.13354	3	3.47444	avlogUSEtox
mono	organic	941-69-5	213-382-0	-0.130691	0.329294	-0.49485	0.146128	3	0.740131	avlogUSEtox
mono	organic	947-04-6	213-424-8	1.93691	0.263341	1.77085	2.24055	3	86.4797	avlogUSEtox
mono	organic	947-19-3	213-426-9	1.36378	0.376289	0.979548	1.73159	3	23.1091	avlogUSEtox
mono	organic	957-68-6	213-485-0	2.59106	NA	2.59106	2.59106	1	390	avlogUSEtox
mono	organic	75-86-5	200-909-4	-0.640128	0.255101	-0.886057	-0.376751	3	0.229019	avlogUSEtox
mono	organic	976-70-5	213-552-4	1.42975	NA	1.42975	1.42975	1	26.9	avlogUSEtox
mono	organic	976-71-6	213-554-5	0.801668	0.291542	0.477121	1.04139	3	6.33386	avlogUSEtox
mono	organic	993-13-5	213-607-2	2.49053	0.725349	1.6561	2.97039	3	309.407	avlogUSEtox
mono	organic	994-05-8	213-611-4	2.65681	0.379151	2	2.94886	5	453.743	avlogUSEtox
mono	organic	996-35-0	213-635-5	1.32247	0.610709	0.470802	1.89209	4	21.0121	avlogUSEtox
mono	organic	75-89-8	200-913-6	2.07736	0.00256983	2.07555	2.07918	2	119.499	avlogUSEtox
mono	organic	1003-03-8	213-697-3	1.9278	0.249431	1.72272	2.20548	3	84.6842	avlogUSEtox
mono	organic	1003-14-1	213-701-3	2.15546	0.364636	1.89763	2.4133	2	143.042	avlogUSEtox
mono	organic	1025-15-6	213-834-7	2.53148	NA	2.53148	2.53148	1	340	avlogUSEtox
mono	organic	75-91-2	200-915-7	1.10908	0.741436	0.0606978	1.75496	4	12.8552	avlogUSEtox
mono	organic	1071-93-8	213-999-5	1.44043	0.82714	0.855553	2.02531	2	27.5695	avlogUSEtox
mono	organic	1072-15-7	214-002-6	1.9643	0.919383	0.936514	2.70842	3	92.1091	avlogUSEtox
mono	organic	1072-63-5	214-012-0	2.54161	0.226313	2.28051	2.68156	3	348.023	avlogUSEtox
mono	organic	1073-69-4	214-029-3	-0.197887	0.885328	-0.823909	0.428135	2	0.634035	avlogUSEtox
multi	organic	1076-97-7	214-068-6	1.31175	NA	1.31175	1.31175	1	20.5	avlogUSEtox
mono	organic	1078-19-9	214-078-0	1.61547	0.250209	1.43854	1.79239	2	41.2541	avlogUSEtox
mono	organic	1091-93-6	214-130-2	-1.30989	0.301205	-1.52288	-1.09691	2	0.0489898	avlogUSEtox
mono	organic	1111-78-0	214-185-2	1.79436	0.221423	1.5682	2.01072	3	62.2809	avlogUSEtox
mono	organic	1115-20-4	214-222-2	3.05067	0.428217	2.74788	3.35347	2	1123.76	avlogUSEtox
mono	organic	1117-31-3	214-244-2	1.59106	NA	1.59106	1.59106	1	39	avlogUSEtox
mono	organic	1117-86-8	214-254-7	1.89479	0.495996	1.54407	2.24551	2	78.4857	avlogUSEtox
mono	organic	75-98-9	200-922-5	1.87506	NA	1.87506	1.87506	1	75	avlogUSEtox
mono	organic	1118-84-9	214-269-9	2.44709	0.458416	1.9744	2.88975	3	279.957	avlogUSEtox
mono	organic	1118-92-9	214-272-5	1.13836	0.180307	0.886491	1.32428	5	13.7518	avlogUSEtox
mono	organic	1119-34-2	214-275-1	3.44716	NA	3.44716	3.44716	1	2800	avlogUSEtox
mono	organic	1119-40-0	214-277-2	1.48996	NA	1.48996	1.48996	1	30.9	avlogUSEtox
mono	organic	1119-97-7	214-291-9	-1.85502	0.358834	-2.26922	-1.63827	3	0.013963	avlogUSEtox
mono	organic	1120-21-4	214-300-6	0.650515	NA	0.650515	0.650515	1	4.47214	avlogUSEtox
mono	organic	1120-24-7	214-302-7	-0.842989	0.580708	-1.66015	-0.257682	6	0.143552	avlogUSEtox
mono	organic	1120-36-1	214-306-9	-0.308476	0.571313	-1.55129	0.146608	7	0.4915	avlogUSEtox
mono	organic	1120-71-4	214-317-9	3.00702	1.53658	1.2658	6.16732	7	1016.31	avlogUSEtox
mono	organic	76-02-8	200-926-7	2.76408	0.202428	2.62094	2.90722	2	580.875	avlogUSEtox
mono	organic	1121-60-4	214-333-6	1.81454	1.26372	0.113943	2.97944	5	65.2436	avlogUSEtox
mono	organic	1123-25-7	214-371-3	2.13988	NA	2.13988	2.13988	1	138	avlogUSEtox
mono	organic	1125-21-9	214-406-2	2.49948	NA	2.49948	2.49948	1	315.85	avlogUSEtox
mono	organic	1129-42-6	214-447-6	2.69897	NA	2.69897	2.69897	1	500	avlogUSEtox
mono	organic	1189-08-8	214-711-0	1.06287	0.275505	0.868056	1.25768	2	11.5576	avlogUSEtox
mono	organic	1191-16-8	214-730-4	1.59841	0.321509	1.37107	1.82575	2	39.6652	avlogUSEtox
mono	organic	76-03-9	200-927-2	1.29158	0.379472	1.02325	1.55991	2	19.5695	avlogUSEtox
mono	organic	1193-21-1	214-770-2	0.515745	0.836458	-0.0757207	1.10721	2	3.27902	avlogUSEtox
mono	organic	1193-24-4	214-772-3	1.93415	0.117221	1.85126	2.01703	2	85.9302	avlogUSEtox
mono	organic	1194-65-6	214-787-5	0.287321	0.918841	-1.48149	0.998256	6	1.93786	avlogUSEtox
multi	organic	1222-05-5	214-946-9	-0.190998	0.264217	-0.549751	0.133539	5	0.644172	avlogUSEtox
mono	organic	1241-94-7	214-987-2	-0.827902	0.707107	-1.3279	-0.327902	2	0.148627	avlogUSEtox
mono	organic	76-05-1	200-929-3	2.63872	0.906176	0.878375	3.3536	6	435.227	avlogUSEtox
mono	organic	76-16-4	200-939-8	1.72174	0.175263	1.57403	1.9154	3	52.691	avlogUSEtox
mono	organic	76-22-2	200-945-0	2.04139	NA	2.04139	2.04139	1	110	avlogUSEtox
mono	organic	77-09-8	201-004-7	0.94939	NA	0.94939	0.94939	1	8.9	avlogUSEtox
mono	organic	77-71-4	201-051-3	2.92842	1.22183	2.06446	3.79239	2	848.057	avlogUSEtox
multi	organic	1319-77-3	215-293-2	1.07944	0.12091	0.982271	1.21484	3	12.0071	avlogUSEtox
UVCB	organic	1321-12-6	215-311-9	0.783866	NA	0.783866	0.783866	1	6.07947	avlogUSEtox
multi	organic	1325-54-8	215-397-8	2.80244	0.391376	2.52569	3.07918	2	634.508	avlogUSEtox
mono	organic	77-73-6	201-052-9	1.14471	0.453007	0.300774	1.72428	10	13.9543	avlogUSEtox
UVCB	organic	1330-61-6	215-542-5	0.216569	0.0513342	0.159032	0.257679	3	1.64653	avlogUSEtox
UVCB	organic	1330-86-5	215-553-5	3.74036	NA	3.74036	3.74036	1	5500	avlogUSEtox
mono	organic	1333-07-9	215-578-1	2.1538	0.210672	1.89763	2.41497	5	142.495	avlogUSEtox
mono	organic	77-75-8	201-055-5	1.16137	NA	1.16137	1.16137	1	14.5	avlogUSEtox
multi	organic	1335-46-2	215-635-0	0.573993	0.00818962	0.568202	0.579784	2	3.74967	avlogUSEtox
UVCB	organic	1338-39-2	215-663-3	0.667809	NA	0.667809	0.667809	1	4.65382	avlogUSEtox
UVCB	organic	1338-41-6	215-664-9	0.260071	NA	0.260071	0.260071	1	1.82	avlogUSEtox
mono	organic	77-78-1	201-058-1	1.34925	0.281963	1.14613	1.67117	3	22.3486	avlogUSEtox
mono	organic	1435-71-8	215-863-0	1	NA	1	1	1	10	avlogUSEtox
mono	organic	1453-58-3	215-925-7	2.75806	0.182595	2.62895	2.88718	2	572.881	avlogUSEtox
mono	organic	1458-18-0	215-947-7	-0.314281	0.55644	-0.707744	0.0791812	2	0.484974	avlogUSEtox
multi	organic	77-83-8	201-061-8	1.31011	0.598106	0.623249	1.716	3	20.4224	avlogUSEtox
mono	organic	1459-93-4	215-951-9	1.36023	0.326611	1.04727	1.69897	3	22.921	avlogUSEtox
mono	organic	1477-55-0	216-032-5	1.39922	0.433506	0.877434	1.9425	6	25.0736	avlogUSEtox
mono	organic	1490-04-6	216-074-4	1.32589	0.111902	1.20447	1.42488	3	21.1781	avlogUSEtox
mono	organic	1493-13-6	216-087-5	1.68124	NA	1.68124	1.68124	1	48	avlogUSEtox
mono	organic	1506-02-1	216-133-4	-0.429323	0.441146	-1	0.173186	5	0.372115	avlogUSEtox
mono	organic	1530-32-1	216-223-3	1.40468	0.260152	1.05652	1.67574	4	25.3911	avlogUSEtox
mono	organic	77-86-1	201-064-4	2.59879	NA	2.59879	2.59879	1	397	avlogUSEtox
mono	organic	1569-01-3	216-372-4	3.3897	NA	3.3897	3.3897	1	2453	avlogUSEtox
mono	organic	1569-02-4	216-374-5	3.73389	0.384013	3.3897	4.32428	5	5418.69	avlogUSEtox
mono	organic	1569-69-3	216-378-7	-0.299257	0.21286	-0.449772	-0.148742	2	0.502046	avlogUSEtox
mono	organic	1570-64-5	216-381-3	0.788818	0.683254	0	1.1959	3	6.14919	avlogUSEtox
mono	organic	1624-62-0	216-613-3	-1.39794	NA	-1.39794	-1.39794	1	0.04	avlogUSEtox
mono	organic	77-90-7	201-067-0	0.820637	0.544537	0.477121	1.63296	4	6.61663	avlogUSEtox
mono	organic	1634-04-4	216-653-1	2.66079	0.315944	2.17609	3.24105	16	457.918	avlogUSEtox
mono	organic	1638-86-4	216-676-7	2.33244	NA	2.33244	2.33244	1	215	avlogUSEtox
mono	organic	1643-19-2	216-699-2	2.30048	0.651158	1.61249	2.90717	3	199.749	avlogUSEtox
mono	organic	1643-20-5	216-700-6	0.173936	0.794338	-1	1.36181	11	1.49257	avlogUSEtox
mono	organic	1653-19-6	216-721-0	0.283816	0.241173	0.143015	0.562293	3	1.92228	avlogUSEtox
mono	organic	1655-07-8	216-731-5	2.26891	0.131265	2.17609	2.36173	2	185.742	avlogUSEtox
mono	organic	1663-39-4	216-768-7	0.603847	0.536271	-0.30103	1.46665	7	4.01649	avlogUSEtox
mono	organic	1694-31-1	216-904-5	3	NA	3	3	1	1000	avlogUSEtox
mono	organic	1696-20-4	216-913-4	3.62243	0.298173	3.41159	3.83327	2	4192.13	avlogUSEtox
mono	organic	1704-62-7	216-940-1	2.28574	0.310295	2.06633	2.50515	2	193.08	avlogUSEtox
mono	organic	1708-29-8	216-957-4	1.97419	NA	1.97419	1.97419	1	94.23	avlogUSEtox
mono	organic	1724-39-6	217-031-2	0.836673	0.15664	0.725912	0.947434	2	6.86551	avlogUSEtox
mono	organic	1738-25-6	217-090-4	2.83327	NA	2.83327	2.83327	1	681.2	avlogUSEtox
mono	organic	1739-84-0	217-101-2	1.70603	0.132249	1.61252	1.79955	2	50.8198	avlogUSEtox
mono	organic	1746-23-2	217-126-9	0.421802	0.140868	0.221161	0.618571	5	2.64121	avlogUSEtox
mono	organic	1758-73-2	217-157-8	1.75406	0.550735	1.12139	2.61909	5	56.7627	avlogUSEtox
mono	organic	77-93-0	201-070-7	2.0493	NA	2.0493	2.0493	1	112.02	avlogUSEtox
mono	organic	1761-71-3	217-168-8	1.65151	1.11137	0.738781	3.15137	4	44.824	avlogUSEtox
mono	organic	1774-47-6	217-204-2	0.765147	NA	0.765147	0.765147	1	5.823	avlogUSEtox
mono	organic	1779-49-3	217-218-9	0.380211	NA	0.380211	0.380211	1	2.4	avlogUSEtox
mono	organic	1798-50-1	217-284-9	2.17026	NA	2.17026	2.17026	1	148	avlogUSEtox
mono	organic	1809-19-4	217-316-1	1.94633	0.656617	1.06633	2.7454	6	88.376	avlogUSEtox
mono	organic	77-94-1	201-071-2	1.48372	0.564196	0.832509	1.82536	3	30.4596	avlogUSEtox
mono	organic	1852-17-1	217-443-2	3.97615	0.322393	3.74819	4.20412	2	9465.73	avlogUSEtox
mono	organic	1879-09-0	217-533-1	0.457205	0.243425	0.190332	0.778151	4	2.86553	avlogUSEtox
mono	organic	1897-52-5	217-589-7	2.05308	NA	2.05308	2.05308	1	113	avlogUSEtox
mono	organic	1912-24-9	217-617-8	-1.36653	NA	-1.36653	-1.36653	1	0.043	avlogUSEtox
mono	organic	1927-95-3	217-668-6	0.826075	NA	0.826075	0.826075	1	6.7	avlogUSEtox
mono	organic	77-99-6	201-074-9	4.11394	NA	4.11394	4.11394	1	13000	avlogUSEtox
mono	organic	1929-82-4	217-682-2	0.342423	NA	0.342423	0.342423	1	2.2	avlogUSEtox
mono	organic	1941-30-6	217-727-6	2.44404	NA	2.44404	2.44404	1	278	avlogUSEtox
mono	organic	1948-33-0	217-752-2	-0.112374	0.236445	-0.38405	0.0469279	3	0.772015	avlogUSEtox
mono	organic	1951-97-9	217-775-8	2.89363	0.184235	2.6809	3	3	782.766	avlogUSEtox
mono	organic	1955-46-0	217-793-6	3.04339	1.38187	1.39541	5.22272	5	1105.06	avlogUSEtox
mono	organic	1975-78-6	217-830-6	-1.48149	NA	-1.48149	-1.48149	1	0.033	avlogUSEtox
mono	organic	2001-94-7	217-895-0	0.44248	NA	0.44248	0.44248	1	2.77	avlogUSEtox
mono	organic	2008-39-1	217-915-8	1.61591	1.09896	-0.318759	2.36978	5	41.2964	avlogUSEtox
mono	organic	2049-95-8	218-076-0	0.446326	0.146941	0.342423	0.550228	2	2.79464	avlogUSEtox
mono	organic	2050-46-6	218-089-1	1.41946	NA	1.41946	1.41946	1	26.27	avlogUSEtox
mono	organic	2051-49-2	218-121-4	1.73239	NA	1.73239	1.73239	1	54	avlogUSEtox
mono	organic	2082-81-7	218-218-1	1.06287	0.275505	0.868056	1.25768	2	11.5576	avlogUSEtox
mono	organic	2100-42-7	218-267-9	1.04922	NA	1.04922	1.04922	1	11.2	avlogUSEtox
mono	organic	2123-24-2	218-336-3	2.84948	NA	2.84948	2.84948	1	707.1	avlogUSEtox
mono	organic	2136-89-2	218-377-7	2.69897	NA	2.69897	2.69897	1	500	avlogUSEtox
mono	organic	2137-18-0	218-378-2	-0.39794	NA	-0.39794	-0.39794	1	0.4	avlogUSEtox
mono	organic	2144-53-8	218-407-9	0.587711	NA	0.587711	0.587711	1	3.87	avlogUSEtox
mono	organic	2156-97-0	218-463-4	2.1877	0.671828	1.71265	2.66276	2	154.065	avlogUSEtox
mono	organic	2162-73-4	218-485-4	2.12495	1.63162	0	3.74981	5	133.337	avlogUSEtox
mono	organic	2162-74-5	218-487-5	-1.08696	1.5372	-2.17393	0	2	0.0818535	avlogUSEtox
mono	organic	2163-00-0	218-491-7	0.607646	0.270122	0.416641	0.798651	2	4.05178	avlogUSEtox
mono	organic	2182-55-0	218-561-7	1.40407	0.198387	1.23679	1.62325	3	25.3556	avlogUSEtox
mono	organic	2186-92-7	218-577-4	2.21995	0.283791	1.93227	2.49969	3	165.939	avlogUSEtox
mono	organic	2210-79-9	218-645-3	0.777712	0.208713	0.518514	0.989005	4	5.99393	avlogUSEtox
mono	organic	2212-81-9	218-664-7	2.87506	NA	2.87506	2.87506	1	750	avlogUSEtox
mono	organic	2216-51-5	218-690-9	1.31133	0.115948	1.19312	1.42488	3	20.4798	avlogUSEtox
multi	organic	2217-40-5	218-712-7	1.09691	NA	1.09691	1.09691	1	12.5	avlogUSEtox
mono	organic	2226-96-2	218-760-9	2.42834	0.604031	1.73239	2.81624	3	268.129	avlogUSEtox
mono	organic	2234-16-4	218-780-8	1.06819	NA	1.06819	1.06819	1	11.7	avlogUSEtox
mono	organic	53-43-0	200-175-5	0.732394	NA	0.732394	0.732394	1	5.4	avlogUSEtox
mono	organic	2235-00-9	218-787-6	2.49485	NA	2.49485	2.49485	1	312.5	avlogUSEtox
mono	organic	2235-46-3	218-792-3	2.70239	0.25812	2.53955	3	3	503.952	avlogUSEtox
mono	organic	2243-62-1	218-817-8	0.600093	0.902202	-0.0378604	1.23805	2	3.98192	avlogUSEtox
UVCB	organic	2272-11-09	218-878-0	1.58456	1.09052	0.39794	2.54283	3	38.4202	avlogUSEtox
mono	organic	2312-35-8	219-006-1	-1.48293	0.328168	-1.85387	-1.09151	4	0.0328907	avlogUSEtox
mono	organic	2362-14-3	219-110-7	-0.11004	0.236635	-0.277366	0.0572856	2	0.776175	avlogUSEtox
mono	organic	78-11-5	201-084-3	2.716	0.354422	2.46538	2.96661	2	519.992	avlogUSEtox
mono	organic	2372-82-9	219-145-8	-1.29352	0.585434	-1.82391	-0.365523	5	0.0508717	avlogUSEtox
mono	organic	2373-38-8	219-147-9	3.03073	NA	3.03073	3.03073	1	1073.31	avlogUSEtox
mono	organic	2385-77-5	219-194-5	1.09449	0.216945	0.939519	1.34242	3	12.4304	avlogUSEtox
mono	organic	2386-87-0	219-207-4	1.6455	0.289471	1.38021	1.95424	3	44.2084	avlogUSEtox
mono	organic	2402-58-6	219-280-2	2.66235	0.961772	1.98227	3.34242	2	459.565	avlogUSEtox
mono	organic	2402-79-1	219-283-9	0.425086	0.43856	0.174444	1.07948	4	2.66125	avlogUSEtox
mono	organic	2403-88-5	219-291-2	2.15081	0.173008	2.00043	2.37475	4	141.516	avlogUSEtox
mono	organic	2403-89-6	219-292-8	0.913814	NA	0.913814	0.913814	1	8.2	avlogUSEtox
mono	organic	78-16-0	201-089-0	-0.229148	NA	-0.229148	-0.229148	1	0.59	avlogUSEtox
mono	organic	2404-44-6	219-295-4	0.514548	NA	0.514548	0.514548	1	3.27	avlogUSEtox
mono	organic	2409-55-4	219-314-6	0.323627	0.0650617	0.255273	0.431364	5	2.10682	avlogUSEtox
mono	organic	2416-94-6	219-330-3	1.05133	0.198388	0.913814	1.27875	3	11.2546	avlogUSEtox
mono	organic	2420-17-9	219-340-8	0.48972	1.14336	-0.318759	1.2982	2	3.0883	avlogUSEtox
mono	organic	2421-28-5	219-348-1	2.45898	1.11649	1.77996	3.74757	3	287.727	avlogUSEtox
mono	organic	2425-77-6	219-370-1	0.765514	2.19922	-0.853872	4	4	5.82792	avlogUSEtox
UVCB	organic	2425-79-8	219-371-7	1.7108	0.467526	1.38021	2.04139	2	51.3809	avlogUSEtox
mono	organic	78-27-3	201-100-9	2.39498	0.137094	2.20227	2.5643	5	248.305	avlogUSEtox
mono	organic	2432-11-03	219-401-9	0.635433	NA	0.635433	0.635433	1	4.3195	avlogUSEtox
mono	organic	2432-99-7	219-417-6	1.57978	NA	1.57978	1.57978	1	38	avlogUSEtox
mono	organic	2439-35-2	219-460-0	0.454239	0.776857	-0.696804	1.25764	9	2.84603	avlogUSEtox
mono	organic	2440-22-4	219-470-5	-1.82391	NA	-1.82391	-1.82391	1	0.015	avlogUSEtox
mono	organic	78-40-0	201-114-5	2.90873	0.0650519	2.86273	2.95472	2	810.45	avlogUSEtox
mono	organic	2461-15-6	219-553-6	1.89177	1.46292	0.857332	2.92621	2	77.9423	avlogUSEtox
mono	organic	2478-10-06	219-606-3	1.21748	0.118287	1.13354	1.35276	3	16.4998	avlogUSEtox
mono	organic	2489-05-06	219-641-4	-1.37801	1.3218	-3.08271	0.612254	13	0.0418779	avlogUSEtox
mono	organic	2492-26-4	219-660-8	-0.105622	0.398381	-0.481486	0.565006	5	0.784111	avlogUSEtox
mono	organic	2494-88-4	219-668-1	4.57694	3.02734	1.55601	7.61066	3	37751.9	avlogUSEtox
mono	organic	2494-89-5	219-669-7	2.17609	NA	2.17609	2.17609	1	150	avlogUSEtox
mono	organic	2495-37-6	219-674-4	0.736838	0.367495	0.254064	1.08654	4	5.45554	avlogUSEtox
mono	organic	2524-03-0	219-754-9	1.451	0.243595	1.27875	1.62325	2	28.2489	avlogUSEtox
mono	organic	2524-04-01	219-755-4	0.946047	0.325331	0.716003	1.17609	2	8.83176	avlogUSEtox
mono	organic	2528-61-2	219-775-3	1.42469	0.545877	0.691965	2.10668	8	26.5884	avlogUSEtox
mono	organic	78-51-3	201-122-9	1.45645	0.310851	1.04922	1.72428	4	28.6056	avlogUSEtox
mono	organic	2550-26-7	219-847-4	2.00512	0.289064	1.80072	2.20952	2	101.185	avlogUSEtox
mono	organic	2554-06-05	219-863-1	-2	NA	-2	-2	1	0.01	avlogUSEtox
mono	organic	2568-90-3	219-909-0	1.46951	0.368062	1.21964	2	4	29.4789	avlogUSEtox
multi	organic	2579-20-6	219-941-5	1.83	0.245942	1.68365	2.11394	3	67.6081	avlogUSEtox
mono	organic	2580-78-1	219-949-9	1.85924	0.640691	1.15987	2.41784	3	72.3164	avlogUSEtox
mono	organic	2582-30-1	219-956-7	2.10001	1.55566	1	3.20003	2	125.897	avlogUSEtox
mono	organic	78-59-1	201-126-0	2.34704	0.303511	2.07918	2.67669	3	222.353	avlogUSEtox
mono	organic	2605-79-0	220-020-5	0.173936	0.794338	-1	1.36181	11	1.49257	avlogUSEtox
mono	organic	2612-57-9	220-040-4	0.17075	NA	0.17075	0.17075	1	1.48167	avlogUSEtox
mono	organic	2627-86-3	220-098-0	1.2947	0.0869012	1.23045	1.39358	3	19.7105	avlogUSEtox
mono	organic	2643-07-04	220-150-2	0.388411	0.649948	-0.237321	1.06013	3	2.44574	avlogUSEtox
mono	organic	2702-72-9	220-290-4	1.1897	2.1469	-0.328394	2.70779	2	15.4774	avlogUSEtox
mono	organic	78-63-7	201-128-1	0.0130623	0.905309	-0.627088	0.653213	2	1.03053	avlogUSEtox
mono	organic	2705-87-5	220-292-5	0.0550062	0.816788	-0.886057	0.579784	3	1.13503	avlogUSEtox
mono	organic	2720-73-2	220-329-5	1.27706	0.4174	0.534427	1.80279	11	18.9261	avlogUSEtox
mono	organic	2752-17-2	220-395-5	1.96584	0.948705	0.880814	3.60428	6	92.4349	avlogUSEtox
mono	organic	2778-42-9	220-474-4	0.39843	0.496668	-0.173925	0.716003	3	2.50282	avlogUSEtox
mono	organic	2781-00-2	220-479-1	2.87506	NA	2.87506	2.87506	1	750	avlogUSEtox
mono	organic	2783-94-0	220-491-7	2.45888	0.174635	2.33539	2.58236	2	287.657	avlogUSEtox
mono	organic	2786-76-7	220-509-3	1.23045	NA	1.23045	1.23045	1	17	avlogUSEtox
mono	organic	78-67-1	201-132-3	0.779099	0.220405	0.623249	0.934949	2	6.01311	avlogUSEtox
mono	organic	2809-21-4	220-552-8	2.30894	0.843833	0.66813	2.93852	6	203.678	avlogUSEtox
mono	organic	2855-13-2	220-666-8	1.63691	0.37488	1.30114	2.04139	3	43.3422	avlogUSEtox
mono	organic	2867-47-2	220-688-8	1.03367	0.391349	0.524331	1.62139	6	10.8061	avlogUSEtox
mono	organic	2893-78-9	220-767-7	1.48493	2.31176	-0.718359	3.90309	6	30.5441	avlogUSEtox
mono	organic	2896-70-0	220-778-7	1.60907	0.521568	1.0086	1.94939	3	40.6513	avlogUSEtox
mono	organic	2906-12-09	220-816-2	1.93952	NA	1.93952	1.93952	1	87	avlogUSEtox
mono	organic	78-69-3	201-133-9	1.20279	0.175354	0.94939	1.34242	4	15.951	avlogUSEtox
mono	organic	2909-38-8	220-822-5	0.345087	1.3204	-0.588579	1.27875	2	2.21354	avlogUSEtox
mono	organic	2920-38-9	220-860-2	0.857173	0.123845	0.750508	0.992995	3	7.19735	avlogUSEtox
mono	organic	2923-16-2	220-877-5	1.87331	1.6228	0.725817	3.0208	2	74.6983	avlogUSEtox
mono	organic	2935-90-2	220-912-4	0.221024	0.783285	-0.408935	1.32222	4	1.6635	avlogUSEtox
mono	organic	2997-92-4	221-070-0	2.29836	1.50812	0.614457	3.52475	3	198.774	avlogUSEtox
mono	organic	3006-82-4	221-110-7	0.323867	0.707474	-0.525711	0.937518	4	2.10798	avlogUSEtox
mono	organic	78-70-6	201-134-4	1.76768	0.322057	1.44404	2.08814	3	58.5703	avlogUSEtox
mono	organic	3009-97-0	221-129-0	1.83327	NA	1.83327	1.83327	1	68.12	avlogUSEtox
mono	organic	3030-47-5	221-201-1	2.06057	0.250512	1.81019	2.34242	4	114.966	avlogUSEtox
mono	organic	3031-66-1	221-209-5	1.86695	0.510438	1.50602	2.22789	2	73.6126	avlogUSEtox
mono	organic	3033-62-3	221-220-5	1.68593	0.610944	1.25393	2.11793	2	48.5211	avlogUSEtox
mono	organic	3033-77-0	221-221-0	1.55119	1.78029	-0.259637	3.29929	3	35.5787	avlogUSEtox
mono	organic	3039-83-6	221-242-5	0.705007	NA	0.705007	0.705007	1	5.06999	avlogUSEtox
mono	organic	3047-32-3	221-254-0	3.79053	0.116955	3.65706	3.87506	3	6173.5	avlogUSEtox
mono	organic	3047-33-4	221-255-6	3.58861	0.272351	3.43136	3.90309	3	3877.98	avlogUSEtox
mono	organic	78-73-9	201-137-0	2.23454	0.656799	1.77012	2.69897	2	171.61	avlogUSEtox
mono	organic	3048-64-4	221-259-8	0.683579	0.236528	0.382017	0.880814	4	4.82591	avlogUSEtox
mono	organic	3081-01-04	221-374-3	-0.52878	0.641323	-1.55284	0.414973	8	0.295951	avlogUSEtox
mono	organic	3081-14-9	221-375-9	-0.530402	0.802465	-1.55284	0.482397	8	0.294848	avlogUSEtox
mono	organic	3088-31-1	221-416-0	1.90135	0.182364	1.70452	2.06458	3	79.6803	avlogUSEtox
mono	organic	78-78-4	201-142-8	0.922166	0.208703	0.62941	1.10721	6	8.35922	avlogUSEtox
mono	organic	3101-60-8	221-453-2	1.22039	0.531034	0.875061	1.83187	3	16.6108	avlogUSEtox
mono	organic	3115-49-9	221-486-2	0.752157	0.727981	-0.0555173	1.35774	3	5.65141	avlogUSEtox
mono	organic	3121-61-7	221-499-3	0.524297	0.558659	-0.30103	0.873611	4	3.34424	avlogUSEtox
mono	organic	3140-73-6	221-541-0	0.778151	NA	0.778151	0.778151	1	6	avlogUSEtox
mono	organic	3148-73-0	221-576-1	4.19114	NA	4.19114	4.19114	1	15529	avlogUSEtox
mono	organic	3164-34-9	221-621-5	2	NA	2	2	1	100	avlogUSEtox
mono	organic	78-79-5	201-143-3	0.938952	0.219785	0.761176	1.18469	3	8.68864	avlogUSEtox
mono	organic	3164-85-0	221-625-7	2.10562	0.274347	1.70384	2.43136	6	127.532	avlogUSEtox
mono	organic	3173-72-6	221-641-4	0.690993	NA	0.690993	0.690993	1	4.909	avlogUSEtox
mono	organic	3179-47-3	221-657-1	-1.85078	NA	-1.85078	-1.85078	1	0.0141	avlogUSEtox
mono	organic	3179-63-3	221-659-2	1.98784	0.222158	1.73937	2.16732	3	97.2396	avlogUSEtox
mono	organic	3179-76-8	221-660-8	2.65007	0.184194	2.51983	2.78032	2	446.758	avlogUSEtox
mono	organic	3179-80-4	221-661-3	-0.686092	0.166107	-0.803547	-0.568636	2	0.206019	avlogUSEtox
mono	organic	3209-22-1	221-717-7	0.622217	0.26573	0.413685	1	4	4.19003	avlogUSEtox
mono	organic	78-83-1	201-148-0	3.06673	0.0790444	3.00346	3.15534	3	1166.08	avlogUSEtox
mono	organic	3266-23-7	221-877-8	1.8451	NA	1.8451	1.8451	1	70	avlogUSEtox
mono	organic	3268-49-3	221-882-5	0.704544	0.0725932	0.653213	0.755875	2	5.06458	avlogUSEtox
mono	organic	3282-30-2	221-921-6	1.77421	0.999449	0.691965	2.96778	6	59.4577	avlogUSEtox
mono	organic	3290-92-4	221-950-4	0.444931	0.203507	0.30103	0.588832	2	2.78568	avlogUSEtox
mono	organic	3296-90-0	221-967-7	1.5682	NA	1.5682	1.5682	1	37	avlogUSEtox
mono	organic	3302-10-01	221-975-0	2.01901	0.22947	1.81954	2.27875	4	104.475	avlogUSEtox
mono	organic	3319-31-1	222-020-0	1.94988	NA	1.94988	1.94988	1	89.1	avlogUSEtox
mono	organic	3320-83-0	222-023-7	1.13546	1.26661	-0.274868	2.17609	3	13.6602	avlogUSEtox
mono	organic	3323-53-3	222-037-3	2.48503	1.17608	1.25527	4	4	305.515	avlogUSEtox
mono	organic	78-84-2	201-149-6	1.90898	0.540507	1.36173	2.44248	3	81.0919	avlogUSEtox
mono	organic	3327-22-8	222-048-3	1.80775	1.52275	0.181844	3.61574	4	64.2315	avlogUSEtox
mono	organic	3332-27-2	222-059-3	0.0967649	0.760775	-1	1.36181	11	1.24958	avlogUSEtox
mono	organic	3338-24-7	222-079-2	2.41664	NA	2.41664	2.41664	1	261	avlogUSEtox
mono	organic	3380-34-5	222-182-2	-1.34886	1.08189	-2.86515	0.186438	8	0.0447853	avlogUSEtox
mono	organic	3407-42-9	222-294-1	1.29125	0.196775	1.07849	1.49136	5	19.5545	avlogUSEtox
mono	organic	78-86-4	201-151-7	1.85201	0.0366791	1.82607	1.87795	2	71.1231	avlogUSEtox
mono	organic	3423-28-7	222-315-4	2.13354	NA	2.13354	2.13354	1	136	avlogUSEtox
mono	organic	3425-61-4	222-321-7	0.592205	0.330742	0.358335	0.826075	2	3.91026	avlogUSEtox
mono	organic	3425-89-6	222-323-8	1.98412	0.183591	1.85431	2.11394	2	96.4106	avlogUSEtox
mono	organic	3437-84-1	222-340-0	1.37967	1.13121	0.579784	2.17955	2	23.97	avlogUSEtox
mono	organic	3452-97-9	222-376-7	0.939903	NA	0.939903	0.939903	1	8.7077	avlogUSEtox
mono	organic	3457-61-2	222-389-8	0.633468	NA	0.633468	0.633468	1	4.3	avlogUSEtox
mono	organic	3467-59-2	222-423-1	2.77525	NA	2.77525	2.77525	1	596	avlogUSEtox
mono	organic	78-87-5	201-152-2	1.83582	0.511896	1.08939	2.20003	4	68.5198	avlogUSEtox
mono	organic	3470-98-2	222-437-8	2.11394	NA	2.11394	2.11394	1	130	avlogUSEtox
mono	organic	3547-33-9	222-598-4	0.157848	0.500859	-0.420216	0.462398	3	1.4383	avlogUSEtox
mono	organic	3558-60-9	222-619-7	2.35165	NA	2.35165	2.35165	1	224.725	avlogUSEtox
mono	organic	3576-88-3	222-695-1	0.895423	NA	0.895423	0.895423	1	7.86	avlogUSEtox
mono	organic	78-90-0	201-155-9	2.24273	0.811093	1.43136	3.05355	3	174.877	avlogUSEtox
mono	organic	3621-82-7	222-818-9	-0.30103	NA	-0.30103	-0.30103	1	0.5	avlogUSEtox
mono	organic	3622-84-2	222-823-6	1.7108	0.131488	1.56467	1.81954	3	51.3806	avlogUSEtox
UVCB	organic	3624-77-9	222-829-9	0.118698	0.537306	-0.431798	0.641764	3	1.31431	avlogUSEtox
mono	organic	3634-83-1	222-852-4	1.56843	0.444017	1.12443	2.01247	3	37.0196	avlogUSEtox
mono	organic	3681-71-8	222-960-1	1.47495	0.353086	1.11394	1.81954	3	29.8504	avlogUSEtox
mono	organic	3709-43-1	223-051-2	2.17244	NA	2.17244	2.17244	1	148.745	avlogUSEtox
mono	organic	50-01-1	200-002-3	2.10174	0.901909	1.35507	3.1038	3	126.397	avlogUSEtox
mono	organic	54-11-5	200-193-3	0.382013	1.41167	-0.616185	1.38021	2	2.40998	avlogUSEtox
mono	organic	78-92-2	201-158-5	3.0886	0.526969	2.48855	3.47611	3	1226.31	avlogUSEtox
mono	organic	3710-30-3	223-054-9	0.123132	0.182036	-0.180456	0.428135	7	1.3278	avlogUSEtox
mono	organic	3710-84-7	223-055-4	0.913814	NA	0.913814	0.913814	1	8.2	avlogUSEtox
mono	organic	3748-13-8	223-146-9	0.695472	0.0952143	0.60206	0.792392	3	4.95989	avlogUSEtox
mono	organic	3775-90-4	223-228-4	1.74547	NA	1.74547	1.74547	1	55.65	avlogUSEtox
mono	organic	3779-63-3	223-242-0	2.1038	NA	2.1038	2.1038	1	127	avlogUSEtox
mono	organic	3794-83-0	223-267-7	2.81897	0.73023	2.25527	3.81543	4	659.133	avlogUSEtox
mono	organic	3811-73-2	223-296-5	-0.00613933	0.848195	-1.45585	0.934498	6	0.985963	avlogUSEtox
mono	organic	78-93-3	201-159-0	3.29648	0.196517	3.09768	3.49063	3	1979.16	avlogUSEtox
mono	organic	3845-76-9	223-342-4	1.69467	0.0865544	1.63347	1.75587	2	49.5076	avlogUSEtox
mono	organic	3851-87-4	223-356-0	1.32709	0.40522	0.863323	1.61278	3	21.2366	avlogUSEtox
mono	organic	3855-32-1	223-362-3	1.71471	0.234797	1.549	1.9834	3	51.8453	avlogUSEtox
mono	organic	3886-69-9	223-423-4	1.27513	0.222457	1.02531	1.45179	3	18.8422	avlogUSEtox
mono	organic	3891-07-04	223-434-4	2.7138	0.138135	2.61613	2.81148	2	517.374	avlogUSEtox
mono	organic	3896-11-05	223-445-4	2	NA	2	2	1	100	avlogUSEtox
mono	organic	3900-45-6	223-453-8	1.26909	0.344177	0.716838	1.64456	6	18.5819	avlogUSEtox
mono	organic	3913-02-08	223-470-0	0.521625	1.72167	-0.485105	4	6	3.32372	avlogUSEtox
mono	organic	3926-62-3	223-498-3	1.46521	1.70249	-1.50954	2.5682	5	29.1883	avlogUSEtox
mono	organic	3965-55-7	223-578-8	1.90634	NA	1.90634	1.90634	1	80.6	avlogUSEtox
mono	organic	4009-98-7	223-664-5	0.176091	NA	0.176091	0.176091	1	1.5	avlogUSEtox
mono	organic	4065-45-6	223-772-2	1.54846	0.21286	1.39794	1.69897	2	35.3553	avlogUSEtox
UVCB	organic	4067-16-7	223-775-9	1.14437	0.894299	0.0791812	2.25527	4	13.9435	avlogUSEtox
mono	organic	4073-98-7	223-786-9	1.02144	1.61694	-0.274905	2.83327	3	10.5062	avlogUSEtox
mono	organic	78-96-6	201-162-7	2.32146	0.688945	1.51455	3.4014	5	209.635	avlogUSEtox
mono	organic	4083-64-1	223-810-8	1.43933	NA	1.43933	1.43933	1	27.5	avlogUSEtox
mono	organic	4098-71-9	223-861-6	1.43136	NA	1.43136	1.43136	1	27	avlogUSEtox
mono	organic	4130-08-09	223-943-1	2.23524	0.845823	1.38757	3.34082	4	171.887	avlogUSEtox
mono	organic	4170-30-3	224-030-0	-0.0909805	0.481827	-1.14267	0.510595	9	0.810997	avlogUSEtox
mono	organic	4180-23-8	224-052-0	0.852381	0.125094	0.731087	0.980957	3	7.11837	avlogUSEtox
mono	organic	78-97-7	201-163-2	-0.35935	0.495552	-0.853872	0.247973	4	0.437169	avlogUSEtox
mono	organic	4193-55-9	224-073-5	1.1141	NA	1.1141	1.1141	1	13.0046	avlogUSEtox
mono	organic	4210-32-6	224-137-2	0.587711	NA	0.587711	0.587711	1	3.87	avlogUSEtox
mono	organic	4223-03-04	224-169-7	1.36567	0.338126	1.00432	1.6744	3	23.21	avlogUSEtox
mono	organic	4246-51-9	224-207-2	2.33878	NA	2.33878	2.33878	1	218.16	avlogUSEtox
mono	organic	4252-78-2	224-218-2	-0.853872	0.425721	-1.1549	-0.552842	2	0.14	avlogUSEtox
mono	organic	4292-10-08	224-292-6	0.535801	0.315749	0.045323	0.90309	6	3.434	avlogUSEtox
mono	organic	4303-67-7	224-314-4	-0.127072	3.00813	-2.25414	2	2	0.746324	avlogUSEtox
mono	organic	78-98-8	201-164-8	2.82353	0.199938	2.60638	3	3	666.088	avlogUSEtox
mono	organic	4316-74-9	224-339-0	2.69967	NA	2.69967	2.69967	1	500.805	avlogUSEtox
mono	organic	4394-85-8	224-518-3	4.46485	0.138318	4.31513	4.58787	3	29164.3	avlogUSEtox
mono	organic	4402-30-6	224-536-1	2.47108	0.179518	2.3069	2.66276	3	295.853	avlogUSEtox
mono	organic	4404-43-7	224-548-7	1.1141	NA	1.1141	1.1141	1	13.0046	avlogUSEtox
mono	organic	4433-79-8	224-638-6	1.31433	0.0397329	1.28623	1.34242	2	20.6218	avlogUSEtox
mono	organic	4435-53-4	224-644-9	0.851258	NA	0.851258	0.851258	1	7.1	avlogUSEtox
mono	organic	79-00-5	201-166-9	1.79159	0.354725	1.5074	2.30103	4	61.8859	avlogUSEtox
mono	organic	4443-26-9	224-675-8	2.0657	NA	2.0657	2.0657	1	116.333	avlogUSEtox
mono	organic	4454-05-01	224-698-3	2.61385	NA	2.61385	2.61385	1	411.01	avlogUSEtox
mono	organic	4457-71-0	224-709-1	2	NA	2	2	1	100	avlogUSEtox
mono	organic	4488-57-7	224-778-8	1.13679	0.588623	-0.207608	1.72428	9	13.7022	avlogUSEtox
mono	organic	4500-29-2	224-809-5	1.61536	0.558114	1.03342	2.14613	3	41.2436	avlogUSEtox
mono	organic	4511-42-6	224-832-0	2.52637	0.590887	2.11394	3.54407	5	336.026	avlogUSEtox
mono	organic	4553-62-2	224-923-5	2.82221	0.13171	2.72908	2.91534	2	664.062	avlogUSEtox
mono	organic	79-01-6	201-167-4	1.76216	0.392007	1.38021	2.65321	10	57.8308	avlogUSEtox
mono	organic	4559-86-8	224-929-8	0.152874	0.111078	0.045323	0.267172	3	1.42192	avlogUSEtox
mono	organic	4635-59-0	225-059-1	1.15137	0.87319	-0.196543	2.39794	7	14.17	avlogUSEtox
mono	organic	4635-87-4	225-060-7	1.7026	NA	1.7026	1.7026	1	50.42	avlogUSEtox
mono	organic	4637-24-5	225-063-3	3.93535	0.487717	3.22773	4.34242	4	8616.86	avlogUSEtox
mono	organic	4659-45-4	225-102-4	1.84942	NA	1.84942	1.84942	1	70.7	avlogUSEtox
mono	organic	4672-38-2	225-121-8	2	0	2	2	3	100	avlogUSEtox
mono	organic	4698-11-07	225-172-6	0.369964	0.0868323	0.308564	0.431364	2	2.34403	avlogUSEtox
mono	organic	4719-04-04	225-208-0	1.03501	0.194465	0.823474	1.20602	3	10.8396	avlogUSEtox
mono	organic	79-03-8	201-170-0	1.02404	0.942613	-0.196543	2.48913	6	10.5692	avlogUSEtox
mono	organic	4724-48-5	225-218-5	1.00173	0.702271	0.50515	1.49831	2	10.0399	avlogUSEtox
mono	organic	4747-21-1	225-266-7	1.73134	0.0644892	1.68574	1.77694	2	53.8694	avlogUSEtox
mono	organic	4767-03-07	225-306-3	2.87506	NA	2.87506	2.87506	1	750	avlogUSEtox
mono	organic	4813-57-4	225-383-3	2.14801	0.256369	2	2.44404	3	140.61	avlogUSEtox
mono	organic	4979-32-2	225-625-8	0.0295073	0.614331	-0.667679	1.07918	6	1.0703	avlogUSEtox
mono	organic	79-04-9	201-171-6	0.19315	2.39475	-1.50019	1.88649	2	1.56009	avlogUSEtox
mono	organic	4985-85-7	225-642-0	0.792392	NA	0.792392	0.792392	1	6.2	avlogUSEtox
mono	organic	5026-62-0	225-714-1	1.38929	0.653547	0.492062	1.95904	4	24.5068	avlogUSEtox
mono	organic	5026-74-4	225-716-2	0.573064	0.603779	0.146128	1	2	3.74166	avlogUSEtox
mono	organic	5036-48-6	225-730-9	2.10551	0.565181	1.70586	2.50515	2	127.499	avlogUSEtox
mono	organic	5064-31-3	225-768-6	2.24554	0.342929	1.95665	2.74819	5	176.01	avlogUSEtox
mono	organic	5080-22-8	225-791-1	2.48532	0.257569	2.3032	2.66745	2	305.72	avlogUSEtox
mono	organic	54-21-7	200-198-0	3.23559	NA	3.23559	3.23559	1	1720.23	avlogUSEtox
mono	organic	79-06-1	201-173-7	2.0257	0.21443	1.83059	2.25527	3	106.095	avlogUSEtox
mono	organic	5124-30-1	225-863-2	0.0791812	NA	0.0791812	0.0791812	1	1.2	avlogUSEtox
mono	organic	5131-66-8	225-878-4	2.96754	0.224151	2.72016	3.15715	3	927.983	avlogUSEtox
mono	organic	5160-02-01	225-935-3	2.27875	NA	2.27875	2.27875	1	190	avlogUSEtox
mono	organic	5187-23-5	225-967-8	3.43664	NA	3.43664	3.43664	1	2733	avlogUSEtox
mono	organic	5188-07-08	225-969-9	0.467732	0.4893	0.120574	1.02735	3	2.93584	avlogUSEtox
mono	organic	5205-93-6	226-002-3	2.22108	0.270435	1.91566	2.4624	4	166.373	avlogUSEtox
mono	organic	5208-93-5	226-006-5	0.617872	0.406752	0.283301	1.07063	3	4.14832	avlogUSEtox
mono	organic	5216-25-1	226-009-1	1.84991	NA	1.84991	1.84991	1	70.78	avlogUSEtox
mono	organic	79-07-2	201-174-2	1.13073	0.174149	0.94939	1.29667	3	13.5123	avlogUSEtox
mono	organic	5280-66-0	226-102-7	2.27875	NA	2.27875	2.27875	1	190	avlogUSEtox
mono	organic	5280-68-2	226-103-2	1.23045	NA	1.23045	1.23045	1	17	avlogUSEtox
mono	organic	5292-45-5	226-134-1	0.690196	NA	0.690196	0.690196	1	4.9	avlogUSEtox
mono	organic	5308-25-8	226-166-6	2.47408	0.201517	2.29951	2.69461	3	297.908	avlogUSEtox
mono	organic	79-08-3	201-175-8	0.986102	1.45407	-0.677781	2.01284	3	9.68505	avlogUSEtox
mono	organic	5332-73-0	226-241-3	1.79521	0.212878	1.57403	1.99868	3	62.4035	avlogUSEtox
mono	organic	5333-42-6	226-242-9	0.765514	2.19922	-0.853872	4	4	5.82792	avlogUSEtox
mono	organic	5333-84-6	226-247-6	1.98942	0.130142	1.85431	2.11394	3	97.5925	avlogUSEtox
mono	organic	5343-92-0	226-285-3	3.9701	NA	3.9701	3.9701	1	9334.69	avlogUSEtox
mono	organic	5372-81-6	226-364-2	0.967466	0.0119146	0.959041	0.975891	2	9.27825	avlogUSEtox
mono	organic	5384-21-4	226-378-9	-0.418299	0.337384	-0.794254	-0.141884	3	0.381681	avlogUSEtox
multi	organic	5392-40-5	226-394-6	1.22665	0.683772	0.83123	2.0162	3	16.8518	avlogUSEtox
mono	organic	5413-60-5	226-501-6	1.34424	0.545331	0.873598	2.53991	7	22.0924	avlogUSEtox
mono	organic	79-09-4	201-176-3	1.74317	0.174978	1.5275	1.93095	4	55.3573	avlogUSEtox
mono	organic	5421-46-5	226-540-9	1.43979	0.139381	1.30103	1.57978	3	27.5287	avlogUSEtox
mono	organic	5423-22-3	226-551-9	1.79885	NA	1.79885	1.79885	1	62.9285	avlogUSEtox
mono	organic	5435-64-3	226-603-0	1.39202	0.342442	1.00432	1.65321	3	24.6613	avlogUSEtox
mono	organic	5444-75-7	226-641-8	0.910624	NA	0.910624	0.910624	1	8.14	avlogUSEtox
mono	organic	5459-93-8	226-733-8	1.77395	0.0644812	1.72835	1.81954	2	59.4222	avlogUSEtox
mono	organic	79-10-7	201-177-9	0.834021	1.24265	-0.974183	2.34635	7	6.82372	avlogUSEtox
mono	organic	5534-13-4	226-887-6	1.46499	0.148705	1.35984	1.57014	2	29.1733	avlogUSEtox
mono	organic	5577-13-9	226-952-9	1.53656	NA	1.53656	1.53656	1	34.4	avlogUSEtox
mono	organic	79-11-8	201-178-4	1.20212	1.62611	-1.2995	2.5682	7	15.9264	avlogUSEtox
mono	organic	5655-61-8	227-101-4	1.11977	0.0734768	1.06781	1.17173	2	13.1756	avlogUSEtox
mono	organic	5661-03-0	227-114-5	2	NA	2	2	1	100	avlogUSEtox
mono	organic	5698-98-6	227-177-9	1.75299	1.72607	0.532472	2.9735	2	56.6224	avlogUSEtox
mono	organic	5726-19-2	227-231-1	1.3388	0.272484	1.14613	1.53148	2	21.8174	avlogUSEtox
mono	organic	5763-44-0	227-285-6	2	0	2	2	2	100	avlogUSEtox
mono	organic	5766-67-6	227-290-3	2.05486	0.0788135	1.99913	2.11059	2	113.465	avlogUSEtox
mono	organic	5809-08-05	227-369-2	0.787131	0.0550743	0.748188	0.826075	2	6.12536	avlogUSEtox
mono	organic	5810-11-07	227-372-9	1.45271	NA	1.45271	1.45271	1	28.36	avlogUSEtox
mono	organic	79-14-1	201-180-5	1.94397	0.413634	1.46785	2.21484	3	87.8967	avlogUSEtox
mono	organic	5888-33-5	227-561-6	-0.0660114	0.152365	-0.155523	0.109916	3	0.858991	avlogUSEtox
UVCB	organic	5892-47-7	227-572-6	0.585461	NA	0.585461	0.585461	1	3.85	avlogUSEtox
mono	organic	5973-71-7	227-770-2	0.916384	0.282032	0.662758	1.22011	3	8.24868	avlogUSEtox
mono	organic	5989-27-5	227-813-5	0.0469867	0.483842	-0.273142	0.90309	5	1.11426	avlogUSEtox
mono	organic	79-16-3	201-182-6	3.5302	NA	3.5302	3.5302	1	3390	avlogUSEtox
mono	organic	5989-54-8	227-815-6	0.0469867	0.483842	-0.273142	0.90309	5	1.11426	avlogUSEtox
mono	organic	6041-94-7	227-930-1	1.23045	NA	1.23045	1.23045	1	17	avlogUSEtox
mono	organic	6104-30-9	228-055-8	2.69897	NA	2.69897	2.69897	1	500	avlogUSEtox
mono	organic	6104-58-1	228-058-4	0.46908	0.422592	0.170262	0.767898	2	2.94496	avlogUSEtox
mono	organic	6117-80-2	228-085-1	2.13832	0.458312	1.81425	2.4624	2	137.506	avlogUSEtox
mono	organic	6259-76-3	228-408-6	-0.399486	0.0676643	-0.447332	-0.35164	2	0.398579	avlogUSEtox
mono	organic	79-20-9	201-185-2	2.70469	0.433813	2.39794	3.01144	2	506.631	avlogUSEtox
mono	organic	6283-86-9	228-503-2	2.09143	0.351331	1.50515	2.39759	5	123.432	avlogUSEtox
UVCB	organic	6284-43-1	228-507-4	2.47129	NA	2.47129	2.47129	1	296	avlogUSEtox
mono	organic	6289-46-9	228-528-9	1.71012	NA	1.71012	1.71012	1	51.3	avlogUSEtox
mono	organic	6297-03-06	228-567-1	3.50515	NA	3.50515	3.50515	1	3200	avlogUSEtox
mono	organic	79-21-0	201-186-8	-0.299547	0.473915	-1.07058	0.0681859	5	0.501711	avlogUSEtox
mono	organic	6358-64-1	228-782-0	1.19754	0.735145	0.736397	2.04532	3	15.7595	avlogUSEtox
mono	organic	6362-80-7	228-846-8	-1.24413	NA	-1.24413	-1.24413	1	0.057	avlogUSEtox
mono	organic	6386-38-5	228-985-4	1.25588	1.22631	0.361728	2.65385	3	18.0251	avlogUSEtox
mono	organic	6410-32-8	229-102-5	1.23045	NA	1.23045	1.23045	1	17	avlogUSEtox
mono	organic	6410-41-9	229-107-2	1.23045	NA	1.23045	1.23045	1	17	avlogUSEtox
mono	organic	55-56-1	200-238-7	-1.08332	0.834653	-1.69465	0.146128	4	0.082543	avlogUSEtox
mono	organic	79-22-1	201-187-3	0.357754	0.569671	-0.308035	0.948168	5	2.27905	avlogUSEtox
mono	organic	6416-66-6	229-129-2	2.01703	NA	2.01703	2.01703	1	104	avlogUSEtox
mono	organic	6419-19-8	229-146-5	2.67811	1.0051	1.09307	4.0569	7	476.547	avlogUSEtox
mono	organic	6428-31-5	229-208-1	2.98811	NA	2.98811	2.98811	1	973	avlogUSEtox
mono	organic	6440-58-0	229-222-8	1.21966	0.345394	0.975432	1.46389	2	16.583	avlogUSEtox
mono	organic	6448-95-9	229-245-3	1.23045	NA	1.23045	1.23045	1	17	avlogUSEtox
mono	organic	6471-50-7	229-314-8	1.23045	NA	1.23045	1.23045	1	17	avlogUSEtox
mono	organic	79-24-3	201-188-9	1.14922	NA	1.14922	1.14922	1	14.1	avlogUSEtox
mono	organic	6485-40-1	229-352-5	1.21462	0.401091	0.78533	1.57978	3	16.3916	avlogUSEtox
mono	organic	6485-55-8	229-353-0	2.35317	0.206415	2.19915	2.58771	3	225.513	avlogUSEtox
mono	organic	6574-99-8	229-494-8	1.38021	NA	1.38021	1.38021	1	24	avlogUSEtox
mono	organic	6610-29-3	229-563-2	1.07985	0.514856	0.491362	1.44716	3	12.0185	avlogUSEtox
mono	organic	6635-20-7	229-633-2	2.05534	0.173335	1.86609	2.28403	4	113.589	avlogUSEtox
mono	organic	79-30-1	201-194-1	1.48172	0.994904	-0.196543	2.63849	8	30.3192	avlogUSEtox
mono	organic	6640-24-0	229-654-7	0.617	NA	0.617	0.617	1	4.14	avlogUSEtox
mono	organic	6674-22-2	229-713-7	1.69897	NA	1.69897	1.69897	1	50	avlogUSEtox
mono	organic	6711-48-4	229-761-9	1.39355	0.433662	0.897627	1.70157	3	24.7487	avlogUSEtox
mono	organic	79-31-2	201-195-7	2.12459	0.439073	1.65225	2.63849	5	133.225	avlogUSEtox
mono	organic	6846-50-0	229-934-9	0.113943	NA	0.113943	0.113943	1	1.3	avlogUSEtox
mono	organic	6850-63-1	229-942-2	1.53361	0.0935605	1.42975	1.6113	3	34.1674	avlogUSEtox
UVCB	organic	6864-37-5	229-962-1	1.09693	0.343004	0.738781	1.49969	5	12.5007	avlogUSEtox
mono	organic	6915-15-7	230-022-8	2.38021	NA	2.38021	2.38021	1	240	avlogUSEtox
mono	organic	6925-69-5	230-049-5	2.1765	0.175659	2.05229	2.30071	2	150.141	avlogUSEtox
mono	organic	6938-94-9	230-072-0	0.899785	0.361549	0.561101	1.3516	6	7.93934	avlogUSEtox
mono	organic	6940-53-0	230-086-7	0.934328	0.145803	0.83123	1.03743	2	8.59663	avlogUSEtox
mono	organic	6969-71-7	230-191-8	1.9058	NA	1.9058	1.9058	1	80.5	avlogUSEtox
mono	organic	79-33-4	201-196-2	2.52637	0.590887	2.11394	3.54407	5	336.026	avlogUSEtox
mono	organic	7005-47-2	230-279-6	2.38022	0.0946711	2.31327	2.44716	2	240.002	avlogUSEtox
mono	organic	7069-42-3	230-363-2	2.18452	NA	2.18452	2.18452	1	152.94	avlogUSEtox
mono	organic	7085-19-0	230-386-8	1.61542	NA	1.61542	1.61542	1	41.25	avlogUSEtox
mono	organic	7087-68-5	230-392-0	1.89306	0.261704	1.65985	2.17609	3	78.1731	avlogUSEtox
mono	organic	7173-51-5	230-525-2	-1.10843	0.542813	-1.50864	-0.159311	5	0.077906	avlogUSEtox
mono	organic	7173-62-8	230-528-9	-0.970104	0.854619	-2.20761	-0.294992	4	0.107126	avlogUSEtox
mono	organic	7195-44-0	230-565-0	1.05384	0.805547	0.308564	1.90849	3	11.3199	avlogUSEtox
multi	organic	7212-44-4	230-597-5	0.0547305	0.309134	-0.292174	0.30103	3	1.13431	avlogUSEtox
mono	organic	7226-23-5	230-625-6	2.25527	NA	2.25527	2.25527	1	180	avlogUSEtox
mono	organic	7235-40-7	230-636-6	2.19312	NA	2.19312	2.19312	1	156	avlogUSEtox
mono	organic	7237-83-4	230-638-7	1.28441	0.0736091	1.23236	1.33646	2	19.2491	avlogUSEtox
mono	organic	7300-34-7	230-745-9	2.37771	0.0550591	2.33878	2.41664	2	238.621	avlogUSEtox
mono	organic	7320-37-8	230-786-2	0.045323	NA	0.045323	0.045323	1	1.11	avlogUSEtox
mono	organic	7328-22-5	230-813-8	1.61171	0.36073	1.25768	1.97635	4	40.8984	avlogUSEtox
mono	organic	7336-20-1	230-847-3	2.46587	NA	2.46587	2.46587	1	292.33	avlogUSEtox
mono	organic	7379-51-3	230-947-7	0.880964	0.0685257	0.832509	0.929419	2	7.60263	avlogUSEtox
mono	organic	7381-01-03	230-949-8	1.83557	1.85611	0.523096	3.14803	2	68.4802	avlogUSEtox
mono	organic	7396-58-9	230-990-1	-0.942869	1.33779	-2.39794	0.633468	4	0.114059	avlogUSEtox
mono	organic	7398-69-8	230-993-8	2.12057	0.480193	1.66657	2.62325	3	131.998	avlogUSEtox
mono	organic	79-41-4	201-204-4	1.69162	0.289089	1.14613	1.92942	6	49.1613	avlogUSEtox
mono	organic	79-46-9	201-209-1	2.3069	0.916143	1.27875	3.03663	3	202.72	avlogUSEtox
mono	organic	7446-81-3	231-209-7	0.763755	1.54697	-0.974183	2.34635	5	5.80437	avlogUSEtox
mono	organic	55-63-0	200-240-8	0.536121	0.517639	0.0606978	1.25115	4	3.43654	avlogUSEtox
mono	organic	79-74-3	201-222-2	-0.762802	0.920819	-1.88606	0.361728	5	0.172663	avlogUSEtox
mono	organic	7450-69-3	231-218-6	1.31338	0.777743	0.763428	1.86332	2	20.5767	avlogUSEtox
mono	organic	7452-79-1	231-225-4	1.35276	NA	1.35276	1.35276	1	22.53	avlogUSEtox
mono	organic	7473-98-5	231-272-0	-0.0110468	NA	-0.0110468	-0.0110468	1	0.974885	avlogUSEtox
mono	organic	7474-78-4	231-274-1	1.93857	NA	1.93857	1.93857	1	86.81	avlogUSEtox
mono	organic	7486-38-6	231-293-5	1.78145	0.363794	1.25527	2.36173	6	60.4574	avlogUSEtox
mono	organic	79-77-6	201-224-3	0.865945	0.32683	0.605305	1.33546	4	7.34421	avlogUSEtox
mono	organic	7491-09-0	231-308-5	1.52352	0.238269	1.23288	1.88083	6	33.3826	avlogUSEtox
mono	organic	7526-26-3	231-388-1	0.82772	0.629016	0.113943	1.30103	3	6.72543	avlogUSEtox
mono	organic	7534-94-3	231-403-1	0.140257	0.228184	-0.122341	0.290257	3	1.3812	avlogUSEtox
mono	organic	79-81-2	201-228-5	2.18452	NA	2.18452	2.18452	1	152.94	avlogUSEtox
mono	organic	7575-23-7	231-472-8	-0.643974	NA	-0.643974	-0.643974	1	0.227	avlogUSEtox
mono	organic	7585-39-9	231-493-2	3.87858	NA	3.87858	3.87858	1	7561	avlogUSEtox
mono	organic	79-92-5	201-234-8	-0.014099	0.222687	-0.142668	0.243038	3	0.968057	avlogUSEtox
mono	organic	79-94-7	201-236-9	-0.124985	0.155863	-0.267606	0.0413927	3	0.74992	avlogUSEtox
mono	organic	7651-02-07	231-609-1	-0.636473	0.307448	-0.853872	-0.419075	2	0.230955	avlogUSEtox
mono	organic	7659-86-1	231-626-4	-0.319101	0.137219	-0.408935	-0.161151	3	0.479622	avlogUSEtox
mono	organic	80-04-6	201-244-2	1.56131	0.323257	1.27875	1.91381	3	36.4175	avlogUSEtox
mono	organic	80-05-7	201-245-8	0.637127	0.401899	0.0128372	1.39211	11	4.33638	avlogUSEtox
mono	organic	80-07-9	201-247-9	-0.0315171	NA	-0.0315171	-0.0315171	1	0.93	avlogUSEtox
mono	organic	80-08-0	201-248-4	-0.0918794	0.295784	-0.30103	0.117271	2	0.809321	avlogUSEtox
mono	organic	7747-35-5	231-810-4	1.48918	1.05102	0.0334238	2.3838	4	30.8449	avlogUSEtox
mono	organic	80-09-1	201-250-5	1.74494	0.355977	1.14613	2.02531	5	55.583	avlogUSEtox
mono	organic	56-18-8	200-261-2	1.81282	0.956053	1	2.86617	3	64.986	avlogUSEtox
mono	organic	80-15-9	201-254-7	0.933073	0.483673	0.591065	1.27508	2	8.57181	avlogUSEtox
mono	organic	80-26-2	201-265-7	0.790637	NA	0.790637	0.790637	1	6.175	avlogUSEtox
mono	organic	80-43-3	201-279-3	-0.683673	NA	-0.683673	-0.683673	1	0.20717	avlogUSEtox
mono	organic	7785-26-4	232-077-3	-0.417008	0.297077	-0.649994	-0.0824719	3	0.382818	avlogUSEtox
mono	organic	7785-70-8	232-087-8	-0.454915	0.254134	-0.649994	-0.0824719	4	0.350821	avlogUSEtox
mono	organic	80-46-6	201-280-9	0.332871	0.238061	0	0.623249	5	2.15214	avlogUSEtox
multi	organic	7786-67-6	232-102-8	1.72591	NA	1.72591	1.72591	1	53.2	avlogUSEtox
mono	organic	80-51-3	201-286-1	0.536379	0.804554	-0.756962	1.86923	7	3.43858	avlogUSEtox
mono	organic	80-54-6	201-289-8	0.936091	0.532386	0.370143	1.42694	3	8.63159	avlogUSEtox
multi	organic	8000-41-7	232-268-1	1.76137	0.1205	1.62839	1.86332	3	57.7255	avlogUSEtox
UVCB	organic	8002-26-4	232-304-6	3.42325	NA	3.42325	3.42325	1	2650	avlogUSEtox
mono	organic	80-56-8	201-291-9	-0.245816	0.571595	-0.649994	0.158362	2	0.567785	avlogUSEtox
UVCB	organic	8006-64-2	232-350-7	1.03412	0.244741	0.861057	1.20717	2	10.8172	avlogUSEtox
UVCB	organic	8007-24-7	232-355-4	1.18597	0.595457	0.764923	1.60703	2	15.3453	avlogUSEtox
UVCB	organic	8011-86-7	232-380-0	0.30276	1.38669	-0.677781	1.2833	2	2.00798	avlogUSEtox
mono	organic	80-62-6	201-297-1	2.10245	0.417641	1.52763	2.63849	7	126.606	avlogUSEtox
UVCB	organic	8013-75-0	232-395-2	3.33945	0.835851	1.93184	4.47129	15	2184.97	avlogUSEtox
UVCB	organic	8028-48-6	232-433-8	1.33202	1.1937	0.487946	2.17609	2	21.4792	avlogUSEtox
mono	organic	80-73-9	201-304-8	2	0	2	2	2	100	avlogUSEtox
UVCB	organic	8047-15-2	232-462-6	1.70087	0.15845	1.58883	1.81291	2	50.2195	avlogUSEtox
UVCB	organic	8050-09-07	232-475-7	1.47376	1.12564	0.230449	2.95952	4	29.7685	avlogUSEtox
UVCB	organic	8050-15-5	232-476-2	1.43136	NA	1.43136	1.43136	1	27	avlogUSEtox
UVCB	organic	8050-25-7	232-478-3	1.43136	NA	1.43136	1.43136	1	27	avlogUSEtox
UVCB	organic	8050-26-8	232-479-9	1.43136	NA	1.43136	1.43136	1	27	avlogUSEtox
UVCB	organic	8050-28-0	232-480-4	1.19529	0.320889	0.829482	1.42927	3	15.678	avlogUSEtox
UVCB	organic	8050-31-5	232-482-5	1.43136	NA	1.43136	1.43136	1	27	avlogUSEtox
mono	organic	56-23-5	200-262-8	0.676816	0.786996	-0.609065	1.54407	8	4.75134	avlogUSEtox
mono	organic	81-07-2	201-321-0	2.24309	0.317324	2.01871	2.46748	2	175.023	avlogUSEtox
UVCB	organic	9001-62-1	232-619-9	2.00321	0.540783	1.62082	2.38561	2	100.743	avlogUSEtox
UVCB	organic	9012-54-8	232-734-4	2	NA	2	2	1	100	avlogUSEtox
mono	organic	10016-20-3	233-007-4	2	NA	2	2	1	100	avlogUSEtox
mono	organic	81-11-8	201-325-2	1.88081	NA	1.88081	1.88081	1	76	avlogUSEtox
mono	organic	10042-59-8	233-126-1	0.218173	0.384415	-0.278189	0.645851	4	1.65262	avlogUSEtox
mono	organic	81-19-6	201-332-0	-0.211082	0.279807	-0.408935	-0.0132283	2	0.615061	avlogUSEtox
mono	organic	10061-01-5	233-195-8	0.280537	0.184868	0.146128	0.491362	3	1.90782	avlogUSEtox
mono	organic	10081-67-1	233-215-5	2.00957	0.0165739	2	2.02871	3	102.228	avlogUSEtox
mono	organic	10169-02-5	233-439-3	2.1486	NA	2.1486	2.1486	1	140.8	avlogUSEtox
mono	organic	10233-13-3	233-560-1	2	NA	2	2	1	100	avlogUSEtox
mono	organic	10254-57-6	233-593-1	-0.607303	NA	-0.607303	-0.607303	1	0.247	avlogUSEtox
mono	organic	81-64-1	201-368-7	-1.35655	NA	-1.35655	-1.35655	1	0.044	avlogUSEtox
mono	organic	10326-41-7	233-713-2	2.52637	0.590887	2.11394	3.54407	5	336.026	avlogUSEtox
multi	organic	10339-55-6	233-732-6	1.34175	0.0514521	1.2833	1.38021	3	21.9658	avlogUSEtox
mono	organic	81-68-5	201-369-2	1.77815	NA	1.77815	1.77815	1	60	avlogUSEtox
mono	organic	10411-92-4	233-881-7	1.0004	0.314298	0.724276	1.34242	3	10.0092	avlogUSEtox
mono	organic	10420-33-4	233-897-4	1.61225	NA	1.61225	1.61225	1	40.95	avlogUSEtox
mono	organic	10508-09-5	234-042-8	0.950689	0.531869	0.366344	1.40654	3	8.92665	avlogUSEtox
mono	organic	10563-26-5	234-147-9	1.6288	NA	1.6288	1.6288	1	42.54	avlogUSEtox
mono	organic	10563-29-8	234-148-4	1.48264	0.7418	0.964731	2.33244	3	30.3838	avlogUSEtox
mono	organic	10595-49-0	234-204-8	0.735665	1.97689	-0.662208	2.13354	2	5.44083	avlogUSEtox
mono	organic	81-81-2	201-377-6	1.86328	1.10888	1.07918	2.64738	2	72.9925	avlogUSEtox
multi	organic	11070-44-3	234-290-7	1.98942	0.130142	1.85431	2.11394	3	97.5925	avlogUSEtox
multi	organic	11071-47-9	234-294-9	0.477121	NA	0.477121	0.477121	1	3	avlogUSEtox
mono	organic	81-83-4	201-379-7	3.54407	NA	3.54407	3.54407	1	3500	avlogUSEtox
mono	organic	83-42-1	201-475-9	0.836086	0.169822	0.716003	0.956168	2	6.85624	avlogUSEtox
mono	organic	83-73-8	201-497-9	1.15395	0.153461	1.01664	1.34727	5	14.2543	avlogUSEtox
mono	organic	84-51-5	201-535-4	-0.560739	0.0111682	-0.568636	-0.552842	2	0.274955	avlogUSEtox
mono	organic	12236-64-5	235-464-5	1.23045	NA	1.23045	1.23045	1	17	avlogUSEtox
mono	organic	12237-63-7	235-469-2	0.635795	0.231289	0.472249	0.799341	2	4.3231	avlogUSEtox
mono	organic	12238-31-2	235-471-3	2.27875	NA	2.27875	2.27875	1	190	avlogUSEtox
mono	organic	12389-75-2	235-627-0	2.49643	0.664305	1.59988	3.04727	4	313.638	avlogUSEtox
mono	organic	12542-30-2	235-697-2	0.625121	0.304922	0.409509	0.840733	2	4.21814	avlogUSEtox
multi	organic	12645-31-7	235-741-0	1.61278	NA	1.61278	1.61278	1	41	avlogUSEtox
mono	organic	84-66-2	201-550-6	1.38926	0.288792	1.07918	1.83512	5	24.5051	avlogUSEtox
multi	organic	12788-93-1	235-826-2	2.06135	0.138488	1.85854	2.1627	4	115.173	avlogUSEtox
mono	organic	13001-46-2	235-837-2	1.44725	0.644959	0.519111	2.42239	11	28.0057	avlogUSEtox
mono	organic	13007-85-7	235-849-8	2.59843	NA	2.59843	2.59843	1	396.667	avlogUSEtox
mono	organic	13014-18-1	235-868-1	2.06607	0.317944	1.69897	2.25373	3	116.431	avlogUSEtox
mono	organic	13014-24-9	235-869-7	1.68753	NA	1.68753	1.68753	1	48.7	avlogUSEtox
mono	organic	84-69-5	201-553-2	0.224594	0.335967	-0.0912173	0.681241	4	1.67723	avlogUSEtox
mono	organic	13031-41-9	235-893-8	0.892095	NA	0.892095	0.892095	1	7.8	avlogUSEtox
mono	organic	13040-19-2	235-911-4	0.416425	NA	0.416425	0.416425	1	2.60871	avlogUSEtox
mono	organic	13048-33-4	235-921-9	0.417941	0.243347	0.176091	0.662758	3	2.61783	avlogUSEtox
mono	organic	13052-09-0	235-935-5	2	NA	2	2	1	100	avlogUSEtox
mono	organic	13122-18-4	236-050-7	-0.0139962	0.577077	-0.380698	0.846955	4	0.968286	avlogUSEtox
mono	organic	13162-05-5	236-102-9	2.15229	NA	2.15229	2.15229	1	142	avlogUSEtox
mono	organic	84-74-2	201-557-4	0.300625	0.331499	-0.124939	0.720159	7	1.99814	avlogUSEtox
mono	organic	13170-23-5	236-112-3	2.23524	0.845823	1.38757	3.34082	4	171.887	avlogUSEtox
mono	organic	13185-09-6	236-138-5	1.61595	NA	1.61595	1.61595	1	41.3	avlogUSEtox
mono	organic	13189-00-9	236-144-8	0.148362	0.922288	-1.02228	2	8	1.40722	avlogUSEtox
mono	organic	13360-63-9	236-415-0	2.52114	NA	2.52114	2.52114	1	332	avlogUSEtox
mono	organic	13360-78-6	236-419-2	2.09751	0.518521	1.54531	2.57403	3	125.172	avlogUSEtox
mono	organic	13361-34-7	236-425-5	1.0847	0.46071	0.558709	1.41664	3	12.1535	avlogUSEtox
mono	organic	13402-02-3	236-492-0	2.14801	0.256369	2	2.44404	3	140.61	avlogUSEtox
mono	organic	13423-15-9	236-537-4	3.42674	0.163287	3.31128	3.5422	2	2671.41	avlogUSEtox
mono	organic	85-40-5	201-602-8	2.93887	NA	2.93887	2.93887	1	868.7	avlogUSEtox
mono	organic	13463-41-7	236-671-3	-1.77767	0.339501	-2.01773	-1.5376	2	0.0166853	avlogUSEtox
mono	organic	13472-08-7	236-740-8	1.82445	0.690703	1.09864	2.76343	4	66.7501	avlogUSEtox
multi	organic	13477-62-8	236-770-1	1.72443	0.187256	1.52114	1.88986	3	53.0193	avlogUSEtox
mono	organic	85-41-6	201-603-3	1.50146	0.425277	1.19866	1.98767	3	31.7294	avlogUSEtox
mono	organic	85-42-7	201-604-9	1.89135	NA	1.89135	1.89135	1	77.8667	avlogUSEtox
mono	organic	13674-84-5	237-158-7	1.92923	0.183189	1.75967	2.23045	6	84.9624	avlogUSEtox
mono	organic	13674-87-8	237-159-2	0.310588	0.3807	0.0413927	0.579784	2	2.0445	avlogUSEtox
mono	organic	13676-91-0	237-167-6	1.59199	1.72665	0.371068	2.81291	2	39.0832	avlogUSEtox
mono	organic	85-43-8	201-605-4	1.80175	NA	1.80175	1.80175	1	63.35	avlogUSEtox
mono	organic	13732-62-2	237-301-3	1.94535	0.591131	1.07918	2.49136	5	88.1765	avlogUSEtox
mono	organic	13749-61-6	237-331-7	2.7733	NA	2.7733	2.7733	1	593.333	avlogUSEtox
mono	organic	13752-51-7	237-335-9	0.788186	0.520129	0.20412	1.2014	3	6.14025	avlogUSEtox
mono	organic	85-44-9	201-607-5	2.0138	0.50038	1.62325	2.74819	4	103.229	avlogUSEtox
multi	organic	13784-51-5	237-438-9	0.791826	0.08405	0.732394	0.851258	2	6.19193	avlogUSEtox
mono	organic	13863-31-5	237-600-9	1.9345	NA	1.9345	1.9345	1	86	avlogUSEtox
mono	organic	13940-94-8	237-721-7	1.01703	NA	1.01703	1.01703	1	10.4	avlogUSEtox
mono	organic	13951-70-7	237-731-1	2.40351	0.517717	2.03743	2.76959	2	253.226	avlogUSEtox
mono	organic	14025-15-1	237-864-5	2.19852	0.935674	0.44248	2.92335	6	157.95	avlogUSEtox
mono	organic	14025-21-9	237-865-0	2.20157	0.938262	0.44248	2.92335	6	159.062	avlogUSEtox
mono	organic	85-68-7	201-622-7	0.172442	0.342127	-0.283997	0.857332	12	1.48745	avlogUSEtox
mono	organic	14064-10-9	237-913-0	1.31432	0.728294	0.799341	1.8293	2	20.6216	avlogUSEtox
mono	organic	14073-97-3	237-926-1	1.62457	0.196368	1.48572	1.76343	2	42.1284	avlogUSEtox
multi	organic	14228-73-0	238-098-4	1.17792	0.159249	1.00432	1.31724	3	15.0632	avlogUSEtox
mono	organic	85-73-4	201-627-4	1.33185	0.0844579	1.27992	1.4293	3	21.4707	avlogUSEtox
mono	organic	14338-82-0	238-289-2	1.00308	0.232262	0.838849	1.16732	2	10.0712	avlogUSEtox
mono	organic	14402-88-1	238-372-3	2.2031	0.939582	0.44248	2.92335	6	159.624	avlogUSEtox
mono	organic	14433-76-2	238-405-1	1.13836	0.180307	0.886491	1.32428	5	13.7518	avlogUSEtox
mono	organic	14489-75-9	238-497-3	0.454831	0.511111	0.0934217	0.816241	2	2.84991	avlogUSEtox
mono	organic	85-98-3	201-645-2	1.30865	0.233589	1.15534	1.57749	3	20.354	avlogUSEtox
mono	organic	14806-72-5	238-874-2	2.09691	NA	2.09691	2.09691	1	125	avlogUSEtox
mono	organic	14852-17-6	238-914-9	2.67383	0.517117	2.30817	3.03949	2	471.877	avlogUSEtox
mono	organic	14901-07-6	238-969-9	0.6666	0.0425779	0.617703	0.695485	3	4.64087	avlogUSEtox
mono	organic	14960-06-6	239-032-7	0.869682	0.542229	0.494435	1.49136	3	7.40768	avlogUSEtox
mono	organic	15022-08-9	239-106-9	0	NA	0	0	1	1	avlogUSEtox
mono	organic	15214-89-8	239-268-0	2.38096	0.21286	2.23045	2.53148	2	240.416	avlogUSEtox
mono	organic	15217-42-2	239-269-6	1.86146	0.419939	1.086	2.25527	8	72.6878	avlogUSEtox
mono	organic	15307-79-6	239-346-4	1.52163	0.560086	0.875061	1.85733	3	33.2379	avlogUSEtox
mono	organic	15307-86-5	239-348-5	1.52163	0.560086	0.875061	1.85733	3	33.2379	avlogUSEtox
mono	organic	15307-93-4	239-349-0	-0.133803	0.301205	-0.346787	0.0791812	2	0.734847	avlogUSEtox
mono	organic	15356-60-2	239-387-8	1.37043	0.0770119	1.31597	1.42488	2	23.4653	avlogUSEtox
mono	organic	56-41-7	200-273-8	1.98325	3.44602	-0.453457	4.41996	2	96.2164	avlogUSEtox
mono	organic	86-74-8	201-696-0	1.50515	NA	1.50515	1.50515	1	32	avlogUSEtox
mono	organic	15375-84-5	239-407-5	2.50272	0.464691	2.00389	2.92335	3	318.216	avlogUSEtox
mono	organic	15471-17-7	239-491-3	4.42656	NA	4.42656	4.42656	1	26703	avlogUSEtox
mono	organic	15520-10-2	239-556-6	1.853	1.27385	0.781037	3.26126	3	71.2859	avlogUSEtox
multi	organic	15520-11-3	239-557-1	1.60716	0.022758	1.59106	1.62325	2	40.4722	avlogUSEtox
mono	organic	15625-89-5	239-701-3	0.714252	0.561253	0.167317	1.2888	3	5.17908	avlogUSEtox
mono	organic	87-02-5	201-718-9	2.20483	NA	2.20483	2.20483	1	160.261	avlogUSEtox
mono	organic	15667-63-7	239-743-2	-0.915748	0.778136	-1.46597	-0.365523	2	0.121409	avlogUSEtox
mono	organic	15708-41-5	239-802-2	1.87726	0.17358	1.75452	2	2	75.3807	avlogUSEtox
mono	organic	15721-78-5	239-816-9	1.40119	0.376343	1.13045	1.83094	3	25.1877	avlogUSEtox
mono	organic	15763-76-5	239-854-6	2.49607	0.772481	1.66885	3.19866	3	313.378	avlogUSEtox
mono	organic	15827-60-8	239-931-4	2.27434	1.81508	-0.213855	4.09708	4	188.078	avlogUSEtox
mono	organic	15875-13-5	240-004-1	1.8435	0.0663596	1.79657	1.89042	2	69.7425	avlogUSEtox
mono	organic	15894-70-9	240-032-4	1.07737	NA	1.07737	1.07737	1	11.95	avlogUSEtox
mono	organic	15934-01-7	240-073-8	1.76923	1.18418	0.44248	2.71909	3	58.7803	avlogUSEtox
mono	organic	15968-01-1	240-106-6	2.0138	0.50038	1.62325	2.74819	4	103.229	avlogUSEtox
mono	organic	16066-35-6	240-210-1	2.36523	NA	2.36523	2.36523	1	231.865	avlogUSEtox
mono	organic	16090-02-1	240-245-2	1.89208	0.152627	1.78415	2	2	77.9968	avlogUSEtox
mono	organic	16111-62-9	240-282-4	1.21154	0.239335	0.973128	1.45179	3	16.2757	avlogUSEtox
mono	organic	16219-75-3	240-347-7	0.63225	0.231368	0.352183	0.880814	7	4.28795	avlogUSEtox
mono	organic	16251-77-7	240-362-9	1.09376	0.0740591	1.04139	1.14613	2	12.4097	avlogUSEtox
mono	organic	16298-03-6	240-387-5	1.83251	NA	1.83251	1.83251	1	68	avlogUSEtox
multi	organic	16409-43-1	240-457-5	1.72443	0.187256	1.52114	1.88986	3	53.0193	avlogUSEtox
mono	organic	16470-24-9	240-521-2	2.04867	1.32169	1.1141	2.98325	2	111.859	avlogUSEtox
mono	organic	16484-77-8	240-539-0	1.61542	NA	1.61542	1.61542	1	41.25	avlogUSEtox
mono	organic	87-60-5	201-756-6	0.888205	0.895102	0.255273	1.52114	2	7.73046	avlogUSEtox
mono	organic	16529-56-9	240-596-1	1.88581	NA	1.88581	1.88581	1	76.88	avlogUSEtox
mono	organic	16652-76-9	240-702-6	1.88213	0.32784	1.65031	2.11394	2	76.2299	avlogUSEtox
mono	organic	16690-93-0	240-734-0	2.53579	0.273468	2.34242	2.72916	2	343.395	avlogUSEtox
mono	organic	16712-64-4	240-759-7	1.49082	0.172728	1.30643	1.64885	3	30.9616	avlogUSEtox
mono	organic	87-61-6	201-757-1	0.0279617	0.416194	-0.69897	0.50515	8	1.0665	avlogUSEtox
mono	organic	87-62-7	201-758-7	1.30103	NA	1.30103	1.30103	1	20	avlogUSEtox
mono	organic	17095-24-8	241-164-5	1.63393	0.724506	0.972203	2.73109	5	43.0454	avlogUSEtox
mono	organic	17261-28-8	241-293-7	0.904777	1.26209	-0.154902	2.30103	3	8.03113	avlogUSEtox
mono	organic	17392-83-5	241-420-6	2.94734	0.482766	2.50515	3.4624	3	885.815	avlogUSEtox
mono	organic	17462-58-7	241-475-6	1.27968	1.27136	-0.196543	3.56467	6	19.0407	avlogUSEtox
mono	organic	87-69-4	201-766-0	2.11973	0.578029	1.711	2.52846	2	131.743	avlogUSEtox
mono	organic	17572-97-3	241-543-5	0.44248	NA	0.44248	0.44248	1	2.77	avlogUSEtox
mono	organic	17636-10-1	241-620-3	6.06893	0.978268	4.98191	6.87852	3	1.172e+06	avlogUSEtox
mono	organic	17766-26-6	241-749-5	1.29168	0.51196	0.929674	1.65369	2	19.5742	avlogUSEtox
mono	organic	17773-41-0	241-756-3	0.52797	0.693734	0.0374265	1.01851	2	3.37264	avlogUSEtox
mono	organic	17796-82-6	241-774-1	0.438695	0.836647	-0.161151	1.39445	3	2.74597	avlogUSEtox
mono	organic	17832-28-9	241-793-5	1.71166	0.233303	1.45179	2.01703	4	51.4824	avlogUSEtox
mono	organic	87-99-0	201-788-0	5.37905	0.715608	4.68574	6.19033	4	239361	avlogUSEtox
UVCB	organic	18016-43-8	241-924-6	0.979292	0.485279	0.428135	1.34242	3	9.53436	avlogUSEtox
mono	organic	18127-01-0	242-016-2	0.391773	0.193041	0.255273	0.528274	2	2.46475	avlogUSEtox
mono	organic	18171-19-2	242-056-0	2.65118	0.152357	2.54345	2.75891	2	447.898	avlogUSEtox
mono	organic	18172-67-3	242-060-2	-0.159797	0.145299	-0.299296	0.0768504	5	0.692155	avlogUSEtox
mono	organic	88-12-0	201-800-4	1.65321	NA	1.65321	1.65321	1	45	avlogUSEtox
mono	organic	18282-59-2	242-160-6	0.0791812	NA	0.0791812	0.0791812	1	1.2	avlogUSEtox
mono	organic	18472-51-0	242-354-0	-0.903935	0.833779	-1.44612	0.318063	4	0.124757	avlogUSEtox
mono	organic	18479-58-8	242-362-4	1.52865	0.263763	1.23045	1.86034	4	33.7795	avlogUSEtox
mono	organic	18516-18-2	242-393-3	2.17479	0.777084	1.62531	2.72428	2	149.553	avlogUSEtox
mono	organic	56-45-1	200-274-3	4.26429	1.1556	3.44716	5.08142	2	18377.6	avlogUSEtox
mono	organic	88-18-6	201-807-2	0.685028	0.179235	0.428459	0.838849	5	4.84204	avlogUSEtox
mono	organic	18917-91-4	242-670-9	-0.890116	1.24371	-1.76955	-0.0106815	2	0.12879	avlogUSEtox
mono	organic	19147-16-1	242-838-1	1.76265	0.456936	1.25527	2.36173	4	57.8965	avlogUSEtox
mono	organic	19223-55-3	242-893-1	0.968483	NA	0.968483	0.968483	1	9.3	avlogUSEtox
multi	organic	19224-26-1	242-894-7	0.520059	0.333279	0.0253059	0.728841	4	3.31176	avlogUSEtox
mono	organic	19234-20-9	242-901-3	1.62325	NA	1.62325	1.62325	1	42	avlogUSEtox
mono	organic	19372-44-2	243-001-3	1.69703	0.303496	1.4133	2.01703	3	49.7777	avlogUSEtox
mono	organic	88-19-7	201-808-8	2.09161	0.214652	1.89763	2.32222	3	123.485	avlogUSEtox
mono	organic	19406-86-1	243-039-0	0.838849	NA	0.838849	0.838849	1	6.9	avlogUSEtox
multi	organic	19438-60-9	243-072-0	1.81162	0.266403	1.62325	2	2	64.8074	avlogUSEtox
mono	organic	19529-38-5	243-136-8	2.49643	0.664305	1.59988	3.04727	4	313.638	avlogUSEtox
mono	organic	19694-10-1	243-231-4	2.08279	NA	2.08279	2.08279	1	121	avlogUSEtox
mono	organic	19719-28-9	243-248-7	2	0	2	2	2	100	avlogUSEtox
mono	organic	19766-89-3	243-283-8	2.2098	0.36847	1.69285	2.69897	6	162.105	avlogUSEtox
multi	organic	19780-11-1	243-296-9	1.41819	0.632869	0.920123	2.13033	3	26.1934	avlogUSEtox
mono	organic	20030-30-2	243-473-0	1.90316	0.0622775	1.83327	1.95279	3	80.0121	avlogUSEtox
mono	organic	88-21-1	201-810-9	2.14415	NA	2.14415	2.14415	1	139.365	avlogUSEtox
mono	organic	20120-33-6	243-528-9	2.65651	0.774435	2.1089	3.20412	2	453.431	avlogUSEtox
mono	organic	20193-20-8	243-573-4	1.31191	0.430516	0.755875	1.7348	5	20.5072	avlogUSEtox
mono	organic	20262-58-2	243-653-9	2.04525	0.806974	1.26186	2.8739	3	110.982	avlogUSEtox
mono	organic	20292-08-4	243-697-9	3.34242	NA	3.34242	3.34242	1	2200	avlogUSEtox
mono	organic	20298-69-5	243-718-1	0.867295	0.320644	0.623249	1.23045	3	7.36708	avlogUSEtox
mono	organic	20570-96-1	243-887-1	2.29155	0.10042	2.22055	2.36256	2	195.684	avlogUSEtox
mono	organic	20592-85-2	243-900-0	2.28432	0.163789	2.17609	2.47276	3	192.452	avlogUSEtox
mono	organic	88-44-8	201-831-3	1.32222	NA	1.32222	1.32222	1	21	avlogUSEtox
mono	organic	20769-85-1	244-017-3	1.5318	0.248579	1.35603	1.70757	2	34.025	avlogUSEtox
mono	organic	20824-56-0	244-063-4	1.82341	1.25118	0.44248	2.88162	3	66.5901	avlogUSEtox
mono	organic	21049-70-7	244-169-0	2.15509	0.523953	1.54509	2.83327	5	142.92	avlogUSEtox
mono	organic	88-45-9	201-832-9	2.48382	0.293621	2.2762	2.69145	2	304.666	avlogUSEtox
mono	organic	21145-77-7	244-240-6	-0.412929	0.282391	-0.61261	-0.213249	2	0.38643	avlogUSEtox
mono	organic	21282-97-3	244-311-1	1.77887	NA	1.77887	1.77887	1	60.1	avlogUSEtox
mono	organic	21351-39-3	244-343-6	4.35218	NA	4.35218	4.35218	1	22500	avlogUSEtox
mono	organic	21542-96-1	244-433-5	-0.816872	2.23642	-2.93554	1.52114	3	0.15245	avlogUSEtox
mono	organic	21643-42-5	244-491-1	2.1877	0.671828	1.71265	2.66276	2	154.065	avlogUSEtox
mono	organic	88-51-7	201-837-6	3.80277	NA	3.80277	3.80277	1	6350	avlogUSEtox
mono	organic	21829-50-5	244-599-9	1.58456	1.09052	0.39794	2.54283	3	38.4202	avlogUSEtox
mono	organic	21829-52-7	244-600-2	1.45154	0.0758089	1.39794	1.50515	2	28.2843	avlogUSEtox
mono	organic	21981-33-9	244-691-9	0.255273	NA	0.255273	0.255273	1	1.8	avlogUSEtox
mono	organic	22036-77-7	244-742-5	2.55276	0.218942	2.39794	2.70757	2	357.071	avlogUSEtox
mono	organic	22042-96-2	244-751-4	2.41295	1.61109	0.886491	4.09708	3	258.791	avlogUSEtox
mono	organic	22047-49-0	244-754-0	2.47712	NA	2.47712	2.47712	1	300	avlogUSEtox
mono	organic	22113-87-7	244-787-0	1.76546	0.845908	1.16732	2.36361	2	58.2726	avlogUSEtox
mono	organic	22174-70-5	244-815-1	1.18469	NA	1.18469	1.18469	1	15.3	avlogUSEtox
mono	organic	88-60-8	201-842-3	0.284035	0.36812	-0.229148	0.609412	4	1.92325	avlogUSEtox
mono	organic	22288-43-3	244-894-2	1.97174	NA	1.97174	1.97174	1	93.7	avlogUSEtox
mono	organic	22473-78-5	245-022-3	1.77999	1.1972	0.44248	2.75136	3	60.2546	avlogUSEtox
mono	organic	88-66-4	201-849-1	1.13033	NA	1.13033	1.13033	1	13.5	avlogUSEtox
mono	organic	23128-74-7	245-442-7	1.65321	NA	1.65321	1.65321	1	45	avlogUSEtox
mono	organic	23235-61-2	245-509-0	3.55145	NA	3.55145	3.55145	1	3560	avlogUSEtox
mono	organic	23386-52-9	245-629-3	2.65721	0.00851577	2.65119	2.66323	2	454.163	avlogUSEtox
mono	organic	23410-40-4	245-642-4	2.08668	0.646243	0.925999	2.77597	6	122.09	avlogUSEtox
mono	organic	23735-96-8	245-854-7	1.03583	NA	1.03583	1.03583	1	10.86	avlogUSEtox
mono	organic	23783-42-8	245-883-5	4.24291	0.498055	3.69679	4.6721	3	17494.8	avlogUSEtox
mono	organic	23847-08-7	245-910-0	1.18321	0.43579	0.875061	1.49136	2	15.248	avlogUSEtox
mono	organic	88-72-2	201-853-3	1.1688	0.371405	0.640801	1.57978	6	14.7502	avlogUSEtox
mono	organic	24085-08-3	246-014-2	1.17609	NA	1.17609	1.17609	1	15	avlogUSEtox
mono	organic	24124-40-1	246-025-2	2.01153	NA	2.01153	2.01153	1	102.69	avlogUSEtox
mono	organic	24155-42-8	246-042-5	0.430227	0.737854	-0.091515	0.951969	2	2.69294	avlogUSEtox
mono	organic	24199-46-0	246-073-4	1.67341	0.336146	1.24304	2.06446	4	47.1427	avlogUSEtox
mono	organic	24280-93-1	246-119-3	0.753168	3.00489	-1.37161	2.87795	2	5.66458	avlogUSEtox
mono	organic	24424-99-5	246-240-1	2.08636	NA	2.08636	2.08636	1	122	avlogUSEtox
mono	organic	24468-13-1	246-278-9	0.710818	0.470108	-0.196543	1.35516	8	5.13828	avlogUSEtox
mono	organic	24544-04-5	246-305-4	1.17381	NA	1.17381	1.17381	1	14.9215	avlogUSEtox
mono	organic	56-81-5	200-289-5	3.65683	0.947233	2.94694	4.73239	3	4537.62	avlogUSEtox
mono	organic	88-73-3	201-854-9	1.26316	0.231151	0.837588	1.54095	9	18.3298	avlogUSEtox
mono	organic	24549-06-2	246-309-6	1.5497	0.30066	1.10721	1.77452	4	35.4568	avlogUSEtox
mono	organic	24634-61-5	246-376-1	3.01525	0.115487	2.93359	3.09691	2	1035.73	avlogUSEtox
mono	organic	24650-42-8	246-386-6	1.26451	NA	1.26451	1.26451	1	18.387	avlogUSEtox
mono	organic	24800-44-0	246-466-0	3.4764	0.546092	3.09026	3.86255	2	2995.05	avlogUSEtox
multi	organic	24851-98-7	246-495-9	0.891387	0.726336	-0.135489	1.50583	4	7.7873	avlogUSEtox
multi	organic	25013-15-4	246-562-2	0.449351	0.275711	0.113943	0.785899	4	2.81417	avlogUSEtox
mono	organic	25013-16-5	246-563-8	0.763682	0.331737	0.361728	1.19532	5	5.80339	avlogUSEtox
UVCB	organic	25103-09-7	246-613-9	-0.294696	0.161559	-0.408935	-0.180456	2	0.507346	avlogUSEtox
mono	organic	88-74-4	201-855-4	1.40728	0.569865	1.00432	1.81023	2	25.5433	avlogUSEtox
UVCB	organic	25155-23-1	246-677-8	-1.22185	NA	-1.22185	-1.22185	1	0.06	avlogUSEtox
multi	organic	25155-25-3	246-678-3	2.87506	NA	2.87506	2.87506	1	750	avlogUSEtox
mono	organic	25167-67-3	246-689-3	1.053	0.220182	0.838849	1.27875	3	11.2979	avlogUSEtox
mono	organic	25167-70-8	246-690-9	-0.129763	0.234055	-0.408935	0.0791812	4	0.741715	avlogUSEtox
mono	organic	25265-71-8	246-770-3	3.82216	0.641687	2.98588	4.66745	5	6639.87	avlogUSEtox
multi	organic	25265-77-4	246-771-9	1.6173	0.51021	1.1637	2.16967	3	41.4282	avlogUSEtox
mono	organic	25306-75-6	246-805-2	0.989764	0.905471	-0.488117	2.38356	17	9.76706	avlogUSEtox
mono	organic	25307-17-9	246-807-3	-0.907004	0.344564	-1.36653	-0.543595	5	0.123878	avlogUSEtox
multi	organic	25321-09-9	246-835-6	-0.239971	0.450381	-0.735028	0.332438	4	0.575478	avlogUSEtox
multi	organic	25321-14-6	246-836-1	1.02949	0.385374	0.361728	1.4498	9	10.7026	avlogUSEtox
UVCB	organic	25321-41-9	246-839-8	2.36523	NA	2.36523	2.36523	1	231.865	avlogUSEtox
UVCB	organic	25339-53-1	246-870-7	-0.308476	0.571313	-1.55129	0.146608	7	0.4915	avlogUSEtox
multi	organic	25340-17-4	246-874-9	0.623094	0.793484	-0.171985	1.41497	3	4.1985	avlogUSEtox
UVCB	organic	25360-10-5	246-896-9	-1.04576	NA	-1.04576	-1.04576	1	0.09	avlogUSEtox
multi	organic	25376-45-8	246-910-3	2.0985	1.21707	0.20412	3.14291	5	125.458	avlogUSEtox
mono	organic	25377-72-4	246-916-6	1.47783	0.688142	0.880814	2.23045	3	30.0488	avlogUSEtox
mono	organic	88-85-7	201-861-7	-0.659419	0.403408	-1.23657	-0.323306	4	0.219069	avlogUSEtox
UVCB	organic	25377-82-6	246-919-2	-0.673394	0.100881	-0.744727	-0.60206	2	0.212132	avlogUSEtox
UVCB	organic	25377-83-7	246-920-8	-0.10134	0.176841	-0.328825	0.146608	6	0.791881	avlogUSEtox
UVCB	organic	25378-22-7	246-922-9	-0.673394	0.100881	-0.744727	-0.60206	2	0.212132	avlogUSEtox
mono	organic	25498-49-1	247-045-4	4.1938	0.181908	4.06517	4.32243	2	15624.2	avlogUSEtox
multi	organic	25513-64-8	247-063-2	1.46982	NA	1.46982	1.46982	1	29.5	avlogUSEtox
UVCB	organic	25550-98-5	247-098-3	1.65321	NA	1.65321	1.65321	1	45	avlogUSEtox
multi	organic	25584-83-2	247-118-0	0.674039	0.4321	-0.130768	1.04811	6	4.72106	avlogUSEtox
mono	organic	88-99-3	201-873-2	2.18572	0.795452	1.62325	2.74819	2	153.362	avlogUSEtox
multi	organic	25640-78-2	247-156-8	-0.696795	0.362898	-1.08619	-0.221849	4	0.201004	avlogUSEtox
mono	organic	25797-81-3	247-269-2	1.79163	0.309922	1.57248	2.01078	2	61.8917	avlogUSEtox
mono	organic	25899-50-7	247-323-5	1.79425	0.129611	1.7026	1.8859	2	62.2661	avlogUSEtox
mono	organic	25956-17-6	247-368-0	2.29093	0.227427	2.09356	2.53964	3	195.404	avlogUSEtox
multi	organic	26140-60-3	247-477-3	-0.584681	1.37853	-1.41889	1.47712	4	0.260207	avlogUSEtox
mono	organic	26159-31-9	247-485-7	2.08458	NA	2.08458	2.08458	1	121.5	avlogUSEtox
mono	organic	89-04-3	201-877-4	1.50699	NA	1.50699	1.50699	1	32.136	avlogUSEtox
UVCB	organic	26266-57-9	247-568-8	0.260071	NA	0.260071	0.260071	1	1.82	avlogUSEtox
mono	organic	26272-90-2	247-578-2	0.7931	1.26243	-0.308035	2.82995	5	6.21013	avlogUSEtox
UVCB	organic	26401-35-4	247-660-8	1.75205	NA	1.75205	1.75205	1	56.5	avlogUSEtox
multi	organic	26471-62-5	247-722-4	2.20549	1.35046	0	3.63347	8	160.507	avlogUSEtox
mono	organic	26472-00-4	247-724-5	-0.205861	NA	-0.205861	-0.205861	1	0.6225	avlogUSEtox
mono	organic	89-05-4	201-879-5	1.23118	0.456365	0.908485	1.55388	2	17.0288	avlogUSEtox
mono	organic	26496-99-1	247-748-6	1	NA	1	1	1	10	avlogUSEtox
UVCB	organic	26544-38-7	247-781-6	1.66723	0.654932	1.20412	2.13033	2	46.4758	avlogUSEtox
mono	organic	26586-02-7	247-825-4	0.983807	0.220792	0.738781	1.16732	3	9.63401	avlogUSEtox
mono	organic	26591-72-0	247-832-2	1.12613	NA	1.12613	1.12613	1	13.37	avlogUSEtox
UVCB	organic	26658-19-5	247-891-4	0.260071	NA	0.260071	0.260071	1	1.82	avlogUSEtox
multi	organic	26680-54-6	247-899-8	1.41819	0.632869	0.920123	2.13033	3	26.1934	avlogUSEtox
mono	organic	26741-53-7	247-952-5	1.9181	0.0971228	1.84942	1.98677	2	82.8124	avlogUSEtox
UVCB	organic	26748-41-4	247-955-1	-0.405966	0.204243	-0.545155	-0.102373	4	0.392676	avlogUSEtox
mono	organic	26760-64-5	247-975-0	0.780412	0.247715	0.584331	1.05881	3	6.03132	avlogUSEtox
mono	organic	26761-45-5	247-979-2	0.697141	0.277522	0.427911	0.982271	3	4.97899	avlogUSEtox
UVCB	organic	26762-92-5	247-987-6	0.697208	0.364322	0.230449	1.03342	4	4.97975	avlogUSEtox
multi	organic	26762-93-6	247-988-1	0.973619	0.084577	0.913814	1.03342	2	9.41063	avlogUSEtox
mono	organic	26896-20-8	248-093-9	1.71808	0.576402	1.06195	2.1429	3	52.2495	avlogUSEtox
UVCB	organic	26896-48-0	248-096-5	2.12633	0.125924	2	2.25042	4	133.762	avlogUSEtox
UVCB	organic	26942-95-0	248-122-5	2.47129	NA	2.47129	2.47129	1	296	avlogUSEtox
mono	organic	26952-13-6	248-130-9	-0.673394	0.100881	-0.744727	-0.60206	2	0.212132	avlogUSEtox
mono	organic	89-36-1	201-901-3	1.81747	0.469164	1.48572	2.14922	2	65.6856	avlogUSEtox
UVCB	organic	26952-14-7	248-131-4	-0.308476	0.571313	-1.55129	0.146608	7	0.4915	avlogUSEtox
multi	organic	26966-75-6	248-145-0	0.41062	0.881585	-0.461866	1.30103	3	2.57407	avlogUSEtox
UVCB	organic	27070-58-2	248-205-6	-0.10134	0.176841	-0.328825	0.146608	6	0.791881	avlogUSEtox
multi	organic	27138-31-4	248-258-5	0.717612	0.386291	0.421192	1.28556	4	5.2193	avlogUSEtox
mono	organic	27213-90-7	248-326-4	1.89209	NA	1.89209	1.89209	1	78	avlogUSEtox
mono	organic	27247-96-7	248-363-6	0.340168	0.0553492	0.30103	0.379306	2	2.18861	avlogUSEtox
mono	organic	89-39-4	201-903-4	1.61066	NA	1.61066	1.61066	1	40.8	avlogUSEtox
mono	organic	27344-06-5	248-420-5	1.1141	NA	1.1141	1.1141	1	13.0046	avlogUSEtox
mono	organic	27344-41-8	248-421-0	1.70171	0.621768	1.01199	2.21924	3	50.3164	avlogUSEtox
mono	organic	27375-52-6	248-433-6	2.19916	0.188284	2.01343	2.3899	3	158.182	avlogUSEtox
mono	organic	27394-99-6	248-440-4	2.66276	NA	2.66276	2.66276	1	460	avlogUSEtox
UVCB	organic	27458-92-0	248-469-2	-0.304963	0.136376	-0.458231	-0.19702	3	0.495493	avlogUSEtox
UVCB	organic	27458-93-1	248-470-8	2.19881	0.593386	1.77922	2.61839	2	158.055	avlogUSEtox
mono	organic	27458-94-2	248-471-3	0.996224	0.0421626	0.939519	1.04139	4	9.91344	avlogUSEtox
mono	organic	56-84-8	200-291-6	2.55984	1.14283	1.58998	4.16088	5	362.946	avlogUSEtox
multi	organic	27776-01-8	248-654-8	-0.0572206	0.540922	-0.508638	0.924279	6	0.876556	avlogUSEtox
mono	organic	27794-93-0	248-660-0	2.28432	0.163789	2.17609	2.47276	3	192.452	avlogUSEtox
mono	organic	27871-49-4	248-704-9	2.94734	0.482766	2.50515	3.4624	3	885.815	avlogUSEtox
mono	organic	89-48-5	201-911-8	0.845377	0.565454	0.231724	1.34536	3	7.00449	avlogUSEtox
multi	organic	28299-41-4	248-948-6	-0.614465	0.951648	-1.45593	0.418301	3	0.24296	avlogUSEtox
mono	organic	28305-25-1	248-953-3	3.04863	0.751902	2.11394	4.1271	7	1118.49	avlogUSEtox
mono	organic	28443-50-7	249-020-3	-0.30103	NA	-0.30103	-0.30103	1	0.5	avlogUSEtox
mono	organic	28479-22-3	249-050-7	0.715244	0.940314	-0.207608	1.6721	3	5.19091	avlogUSEtox
mono	organic	28510-23-8	249-060-1	-0.79588	NA	-0.79588	-0.79588	1	0.16	avlogUSEtox
mono	organic	89-57-6	201-919-1	1.10995	NA	1.10995	1.10995	1	12.881	avlogUSEtox
mono	organic	28768-32-3	249-204-3	0.753658	0.102413	0.681241	0.826075	2	5.67098	avlogUSEtox
mono	organic	28783-41-7	249-220-0	1.85733	NA	1.85733	1.85733	1	72	avlogUSEtox
mono	organic	28874-51-3	249-277-1	1.89081	NA	1.89081	1.89081	1	77.77	avlogUSEtox
mono	organic	29171-20-8	249-482-6	1.61201	0.0957382	1.50243	1.67943	3	40.9271	avlogUSEtox
multi	organic	29253-36-9	249-535-3	-0.732679	0.62554	-1.60206	-0.130768	4	0.185064	avlogUSEtox
mono	organic	89-62-3	201-924-9	0.656006	0.17047	0.468274	0.801129	3	4.52904	avlogUSEtox
mono	organic	29329-71-3	249-559-4	2.81897	0.73023	2.25527	3.81543	4	659.133	avlogUSEtox
multi	organic	29385-43-1	249-596-6	1.76882	0.505883	1.086	2.25527	4	58.7245	avlogUSEtox
UVCB	organic	29590-42-9	249-707-8	-0.167308	0.0385223	-0.202093	-0.125906	3	0.680286	avlogUSEtox
mono	organic	29761-21-5	249-828-6	0.522803	1.30006	-1.85387	2.00575	8	3.33275	avlogUSEtox
multi	organic	29797-40-8	249-854-8	0.382893	0.373229	-0.162613	0.986772	7	2.41487	avlogUSEtox
mono	organic	29806-73-3	249-862-1	2.47712	NA	2.47712	2.47712	1	300	avlogUSEtox
mono	organic	29820-13-1	249-881-5	1.30357	0.39063	1.02735	1.57978	2	20.1172	avlogUSEtox
mono	organic	29857-13-4	249-894-6	0.162347	0.308107	-0.0555173	0.380211	2	1.45327	avlogUSEtox
mono	organic	89-63-4	201-925-4	0.50515	NA	0.50515	0.50515	1	3.2	avlogUSEtox
mono	organic	29911-28-2	249-951-5	2.71282	0.121631	2.59003	2.83326	3	516.204	avlogUSEtox
mono	organic	29923-31-7	249-958-3	1.83661	0.183605	1.6902	2.04261	3	68.6459	avlogUSEtox
mono	organic	29964-84-9	249-978-2	-1.85078	NA	-1.85078	-1.85078	1	0.0141	avlogUSEtox
UVCB	organic	30374-01-7	250-157-6	-1.10038	0.513324	-1.42597	-0.508638	3	0.0793634	avlogUSEtox
mono	organic	30433-91-1	250-196-9	1.11361	NA	1.11361	1.11361	1	12.99	avlogUSEtox
multi	organic	30618-84-9	250-264-8	1.15919	0.341575	0.892095	1.54407	3	14.4273	avlogUSEtox
mono	organic	30674-80-7	250-284-7	2.20952	NA	2.20952	2.20952	1	162	avlogUSEtox
mono	organic	31027-31-3	250-439-9	0.891935	0.866395	-0.0457575	1.66276	3	7.79714	avlogUSEtox
mono	organic	31098-20-1	250-465-0	1.17768	NA	1.17768	1.17768	1	15.055	avlogUSEtox
multi	organic	31138-65-5	250-480-2	2.59843	NA	2.59843	2.59843	1	396.667	avlogUSEtox
UVCB	organic	31394-54-4	250-610-8	0.00960621	0.937945	-0.958607	0.914026	3	1.02237	avlogUSEtox
mono	organic	89-72-5	201-933-8	0.784101	0.305327	0.568202	1	2	6.08276	avlogUSEtox
multi	organic	32210-23-4	250-954-9	1.0004	0.314298	0.724276	1.34242	3	10.0092	avlogUSEtox
mono	organic	32388-55-9	251-020-3	0.0723005	0.457681	-0.5157	0.447158	4	1.18114	avlogUSEtox
mono	organic	89-75-8	201-936-4	2.69897	NA	2.69897	2.69897	1	500	avlogUSEtox
mono	organic	32582-32-4	251-110-2	0.765514	2.19922	-0.853872	4	4	5.82792	avlogUSEtox
multi	organic	32764-98-0	251-201-7	1.49136	NA	1.49136	1.49136	1	31	avlogUSEtox
mono	organic	32846-21-2	251-257-2	1.98746	0.231605	1.82369	2.15123	2	97.1541	avlogUSEtox
mono	organic	33021-02-2	251-347-1	1.21103	0.844547	0.613842	1.80821	2	16.2565	avlogUSEtox
multi	organic	89-78-1	201-939-0	1.32757	0.109171	1.20952	1.42488	3	21.2602	avlogUSEtox
mono	organic	33329-35-0	251-459-0	1.75879	0.197601	1.61172	1.9834	3	57.3837	avlogUSEtox
mono	organic	33456-68-7	251-529-0	2.60206	NA	2.60206	2.60206	1	400	avlogUSEtox
mono	organic	33704-61-9	251-649-3	0.473835	0.392841	0.176091	0.919078	3	2.97739	avlogUSEtox
mono	organic	34090-76-1	251-823-9	1.98942	0.130142	1.85431	2.11394	3	97.5925	avlogUSEtox
mono	organic	34140-91-5	251-846-4	-0.0369411	0.303495	-0.387216	0.147674	3	0.918457	avlogUSEtox
mono	organic	34206-40-1	251-882-0	1.67328	0.890837	1.04336	2.3032	2	47.128	avlogUSEtox
mono	organic	34274-28-7	251-908-0	2.17545	0.0289902	2.14615	2.20412	3	149.78	avlogUSEtox
mono	organic	89-79-2	201-940-6	1.71503	0.0153874	1.70415	1.72591	2	51.8837	avlogUSEtox
mono	organic	34316-64-8	251-932-1	3.34242	NA	3.34242	3.34242	1	2200	avlogUSEtox
mono	organic	34432-92-3	252-021-1	1.76716	NA	1.76716	1.76716	1	58.5	avlogUSEtox
mono	organic	34443-12-4	252-029-5	-0.853872	NA	-0.853872	-0.853872	1	0.14	avlogUSEtox
mono	organic	34452-51-2	252-038-4	1.30357	0.39063	1.02735	1.57978	2	20.1172	avlogUSEtox
mono	organic	34454-97-2	252-043-1	1.57913	0.180865	1.39794	1.75967	3	37.9429	avlogUSEtox
multi	organic	34590-94-8	252-104-2	3.28307	NA	3.28307	3.28307	1	1919	avlogUSEtox
mono	organic	34690-00-1	252-156-6	2.69966	0.0794945	2.64345	2.75587	2	500.799	avlogUSEtox
mono	organic	56-86-0	200-293-7	1.43136	NA	1.43136	1.43136	1	27	avlogUSEtox
mono	organic	89-83-8	201-944-8	0.700417	0.236562	0.50515	1.14613	6	5.01668	avlogUSEtox
mono	organic	34841-35-5	252-242-3	2.2726	0.0475197	2.239	2.3062	2	187.328	avlogUSEtox
mono	organic	34893-92-0	252-276-9	0.36523	0.446908	0.049218	0.681241	2	2.31862	avlogUSEtox
mono	organic	35265-04-4	252-471-9	1.2014	NA	1.2014	1.2014	1	15.9	avlogUSEtox
mono	organic	35948-25-5	252-813-7	2.04139	NA	2.04139	2.04139	1	110	avlogUSEtox
mono	organic	36177-92-1	252-899-6	1.15268	0.209805	1.00432	1.30103	2	14.2127	avlogUSEtox
mono	organic	36443-68-2	253-039-2	1.63849	NA	1.63849	1.63849	1	43.5	avlogUSEtox
mono	organic	36483-57-5	253-057-0	1.47615	0.0410065	1.44716	1.50515	2	29.9333	avlogUSEtox
mono	organic	36631-30-8	253-138-0	1.94988	NA	1.94988	1.94988	1	89.1	avlogUSEtox
mono	organic	36653-82-4	253-149-0	2.83885	NA	2.83885	2.83885	1	690	avlogUSEtox
mono	organic	36727-29-4	253-168-4	1.09768	0.818883	0.560859	2.04021	3	12.5221	avlogUSEtox
mono	organic	36768-62-4	253-197-2	2.03486	0.527564	1.66181	2.4079	2	108.357	avlogUSEtox
UVCB	organic	36878-20-3	253-249-4	2.86629	NA	2.86629	2.86629	1	735	avlogUSEtox
mono	organic	89-98-5	201-956-3	1.05376	0.13997	0.865104	1.17114	4	11.3177	avlogUSEtox
mono	organic	36888-99-0	253-256-2	4.04139	NA	4.04139	4.04139	1	11000	avlogUSEtox
mono	organic	36968-27-1	253-292-9	1.23045	NA	1.23045	1.23045	1	17	avlogUSEtox
mono	organic	37052-78-1	253-326-2	1.67616	0.796513	1.17926	3.07809	5	47.4415	avlogUSEtox
mono	organic	37224-61-6	253-410-9	-1.22185	NA	-1.22185	-1.22185	1	0.06	avlogUSEtox
mono	organic	37439-34-2	253-506-0	1.15225	0.748113	0.623249	1.68124	2	14.1986	avlogUSEtox
mono	organic	37640-57-6	253-575-7	3.21183	0.823284	2.30103	3.90309	3	1628.65	avlogUSEtox
mono	organic	90-02-8	201-961-0	0.689485	0.399923	0.414973	1.14833	3	4.89199	avlogUSEtox
mono	organic	37971-36-1	253-733-5	2.14613	NA	2.14613	2.14613	1	140	avlogUSEtox
mono	organic	38051-10-4	253-760-2	1.39075	0.465906	0.778151	1.90849	6	24.5897	avlogUSEtox
mono	organic	38083-17-9	253-775-4	-0.834657	NA	-0.834657	-0.834657	1	0.146333	avlogUSEtox
mono	organic	38103-06-9	253-781-7	3.23376	NA	3.23376	3.23376	1	1713	avlogUSEtox
multi	organic	38640-62-9	254-052-6	-0.328074	1.10609	-1.60206	0.38739	3	0.469814	avlogUSEtox
UVCB	organic	38668-48-3	254-075-1	1.34492	0.161888	1.23045	1.45939	2	22.1269	avlogUSEtox
mono	organic	38680-83-0	254-079-3	1.65196	0.484125	1.30963	1.99429	2	44.8702	avlogUSEtox
mono	organic	38888-98-1	254-179-7	-0.0572206	0.540922	-0.508638	0.924279	6	0.876556	avlogUSEtox
mono	organic	90-04-0	201-963-1	0.871217	0.753437	0.338456	1.40398	2	7.43391	avlogUSEtox
UVCB	organic	39236-46-9	254-372-6	1.26268	0.708168	0.761928	1.76343	2	18.3096	avlogUSEtox
mono	organic	39255-32-8	254-384-1	1.11611	NA	1.11611	1.11611	1	13.065	avlogUSEtox
multi	organic	39322-78-6	254-414-3	3.18507	0.0819772	3.1271	3.24304	2	1531.34	avlogUSEtox
mono	organic	39515-51-0	254-487-1	-0.79588	NA	-0.79588	-0.79588	1	0.16	avlogUSEtox
mono	organic	90-05-1	201-964-7	1.87606	0.557842	1.4133	2.59392	4	75.1726	avlogUSEtox
mono	organic	40203-73-4	254-837-3	0.873192	0.301214	0.660201	1.08618	2	7.46778	avlogUSEtox
UVCB	organic	40292-82-8	254-875-0	1.0111	1.16566	-0.308035	2.48001	6	10.259	avlogUSEtox
mono	organic	40306-75-0	254-879-2	2.38545	0.15888	2.16976	2.57403	5	242.913	avlogUSEtox
mono	organic	41026-17-9	255-180-5	1.52114	NA	1.52114	1.52114	1	33.2	avlogUSEtox
mono	organic	41098-56-0	255-217-5	2.1089	0.772881	1.1141	2.96197	4	128.498	avlogUSEtox
mono	organic	41198-08-7	255-255-2	-1.0115	1.0107	-2.9648	0.064458	9	0.0973872	avlogUSEtox
mono	organic	90-17-5	201-972-0	1.35293	0.181343	1.13068	1.55985	5	22.5385	avlogUSEtox
mono	organic	41253-21-8	255-280-9	1.8565	0.39775	1.4523	2.19811	4	71.8623	avlogUSEtox
mono	organic	41272-40-6	255-288-2	-0.516579	0.778529	-1.5157	0.257599	4	0.304384	avlogUSEtox
mono	organic	41506-62-1	255-419-3	2.69897	NA	2.69897	2.69897	1	500	avlogUSEtox
UVCB	organic	41583-09-9	255-449-7	2.59535	0.343735	2.30103	2.97313	3	393.865	avlogUSEtox
mono	organic	41672-81-5	255-490-0	2	NA	2	2	1	100	avlogUSEtox
mono	organic	41687-30-3	255-501-9	0.378398	NA	0.378398	0.378398	1	2.39	avlogUSEtox
mono	organic	42019-78-3	255-627-4	1.56175	0.228345	1.29318	1.86989	6	36.4541	avlogUSEtox
mono	organic	90-30-2	201-983-0	-0.289582	0.578318	-1.22185	0.361728	5	0.513355	avlogUSEtox
mono	organic	42125-46-2	255-670-9	0.540751	0.79192	-0.308035	1.5682	5	3.47337	avlogUSEtox
mono	organic	42487-72-9	255-848-6	2.45484	NA	2.45484	2.45484	1	285	avlogUSEtox
UVCB	organic	42594-17-2	255-901-3	0.40797	0.364185	0.062582	0.788417	3	2.55841	avlogUSEtox
mono	organic	42872-29-7	255-980-4	1.84942	NA	1.84942	1.84942	1	70.7	avlogUSEtox
mono	organic	42872-30-0	255-982-5	0.620136	NA	0.620136	0.620136	1	4.17	avlogUSEtox
UVCB	organic	42978-66-5	256-032-2	1.88414	0.0922807	1.81889	1.94939	2	76.5839	avlogUSEtox
mono	organic	44914-03-6	256-170-3	0.464457	0.385251	0.0374265	0.846975	5	2.91378	avlogUSEtox
mono	organic	90-43-7	201-993-5	0.475974	0.246335	-0.0385789	0.69897	8	2.99209	avlogUSEtox
mono	organic	44992-01-0	256-176-6	2.07918	NA	2.07918	2.07918	1	120	avlogUSEtox
mono	organic	45021-77-0	256-181-3	2.24329	0.537349	1.86332	2.62325	2	175.1	avlogUSEtox
mono	organic	46830-22-2	256-283-8	1.44325	0.283136	1.24304	1.64345	2	27.7489	avlogUSEtox
mono	organic	48145-04-6	256-360-6	0.514185	0.461022	0.0827854	1	3	3.26727	avlogUSEtox
UVCB	organic	49553-76-6	256-367-4	0.217562	1.38141	-1.18542	1.57634	3	1.65029	avlogUSEtox
mono	organic	49564-57-0	256-380-5	2.49276	NA	2.49276	2.49276	1	311	avlogUSEtox
mono	organic	50977-10-1	256-881-9	-0.613986	0.220002	-0.769551	-0.458421	2	0.243228	avlogUSEtox
mono	organic	90-51-7	202-000-8	2.43737	NA	2.43737	2.43737	1	273.76	avlogUSEtox
UVCB	organic	51000-52-3	256-905-8	0.454731	0.255915	0.11227	0.724294	4	2.84926	avlogUSEtox
mono	organic	51181-50-1	257-036-7	1.6772	0.109345	1.59988	1.75452	2	47.5556	avlogUSEtox
UVCB	organic	51240-95-0	257-077-0	2.30298	NA	2.30298	2.30298	1	200.9	avlogUSEtox
mono	organic	51368-55-9	257-158-0	1.28019	0.115308	1.19866	1.36173	2	19.0631	avlogUSEtox
mono	organic	51566-62-2	257-288-8	1.24361	0.226192	1.07004	1.49941	3	17.5229	avlogUSEtox
mono	organic	90-72-2	202-013-9	2.08366	0.225396	1.92428	2.24304	2	121.244	avlogUSEtox
UVCB	organic	52408-42-1	257-900-3	1.80728	0.025025	1.78958	1.82497	2	64.1617	avlogUSEtox
mono	organic	52605-52-4	258-038-0	2.70716	0.785871	2.03306	3.84228	4	509.518	avlogUSEtox
UVCB	organic	52628-03-2	258-053-2	1.83251	NA	1.83251	1.83251	1	68	avlogUSEtox
mono	organic	52722-86-8	258-132-1	1.92428	NA	1.92428	1.92428	1	84	avlogUSEtox
mono	organic	52793-11-0	258-189-2	1.70723	NA	1.70723	1.70723	1	50.96	avlogUSEtox
mono	organic	52829-07-9	258-207-9	0.624681	0.397254	0.0549959	1.11394	6	4.21387	avlogUSEtox
mono	organic	53012-41-2	258-292-2	1.72754	NA	1.72754	1.72754	1	53.4	avlogUSEtox
mono	organic	90-82-4	202-018-6	1.79044	0.0308345	1.76864	1.81224	2	61.7222	avlogUSEtox
mono	organic	53378-51-1	258-508-5	2.41664	NA	2.41664	2.41664	1	261	avlogUSEtox
mono	organic	53445-37-7	258-556-7	1.68842	NA	1.68842	1.68842	1	48.8	avlogUSEtox
mono	organic	53817-09-7	258-799-9	1.29644	NA	1.29644	1.29644	1	19.7897	avlogUSEtox
multi	organic	53988-10-6	258-904-8	1.03627	1.07129	0.278754	1.79379	2	10.8711	avlogUSEtox
mono	organic	91-15-6	202-044-8	2.34044	NA	2.34044	2.34044	1	219	avlogUSEtox
UVCB	organic	54423-67-5	259-160-7	0.669626	0.065587	0.623249	0.716003	2	4.67333	avlogUSEtox
UVCB	organic	54549-24-5	259-217-6	2.12496	1.08028	0.50515	2.6902	4	133.34	avlogUSEtox
multi	organic	54553-90-1	259-224-4	1.52558	0.807988	0.954243	2.09691	2	33.541	avlogUSEtox
multi	organic	54553-91-2	259-226-5	1.12697	0.623993	0.685742	1.5682	2	13.3959	avlogUSEtox
mono	organic	54839-24-6	259-370-9	2.09376	0.0740591	2.04139	2.14613	2	124.097	avlogUSEtox
mono	organic	54914-37-3	259-393-4	1.16284	0.00633203	1.15836	1.16732	2	14.5492	avlogUSEtox
mono	organic	54982-83-1	259-423-6	0.459957	0.728991	-0.0555173	0.975432	2	2.88375	avlogUSEtox
multi	organic	55066-48-3	259-461-3	1.12271	0.00825467	1.11394	1.13033	3	13.2651	avlogUSEtox
mono	organic	55184-72-0	259-515-6	0.568677	0.281386	0.369707	0.767647	2	3.70405	avlogUSEtox
mono	organic	91-16-7	202-045-3	1.56138	NA	1.56138	1.56138	1	36.423	avlogUSEtox
mono	organic	55310-46-8	259-587-9	0.0525847	0.13229	-0.0409586	0.146128	2	1.12872	avlogUSEtox
mono	organic	55542-26-2	259-700-1	1.72353	0.022573	1.70757	1.73949	2	52.9093	avlogUSEtox
mono	organic	55542-27-3	259-701-7	1.49831	NA	1.49831	1.49831	1	31.5	avlogUSEtox
mono	organic	55589-62-3	259-715-3	3.25527	NA	3.25527	3.25527	1	1800	avlogUSEtox
mono	organic	55934-93-5	259-910-3	2.66856	0.116986	2.58584	2.75128	2	466.185	avlogUSEtox
mono	organic	56358-09-9	260-124-8	0.653213	NA	0.653213	0.653213	1	4.5	avlogUSEtox
mono	organic	56358-17-9	260-126-9	0.219655	1.54266	-0.721246	2	3	1.65827	avlogUSEtox
mono	organic	56375-79-2	260-135-8	1.02685	NA	1.02685	1.02685	1	10.6377	avlogUSEtox
mono	organic	56677-60-2	260-330-8	0.283889	0.629545	-0.308035	0.948168	4	1.9226	avlogUSEtox
mono	organic	91-17-8	202-046-9	0.396199	NA	0.396199	0.396199	1	2.49	avlogUSEtox
mono	organic	56718-71-9	260-354-9	2.10436	0.617861	1.39794	2.54407	3	127.162	avlogUSEtox
mono	organic	56773-42-3	260-375-3	1.6192	0.429086	0.977724	1.86864	4	41.6101	avlogUSEtox
mono	organic	56966-52-0	260-480-4	-0.49485	NA	-0.49485	-0.49485	1	0.32	avlogUSEtox
UVCB	organic	57472-68-1	260-754-3	0.971148	0.548101	0.342423	1.3483	3	9.35725	avlogUSEtox
multi	organic	57583-54-7	260-830-6	-0.0535098	1.11449	-1.13371	1.09237	3	0.884077	avlogUSEtox
mono	organic	91-20-3	202-049-5	0.227585	0.589498	-0.920819	0.660128	6	1.68882	avlogUSEtox
mono	organic	57693-14-8	260-906-9	0.804536	0.688032	0.146128	1.89763	5	6.37581	avlogUSEtox
mono	organic	57843-53-5	260-982-3	1.98051	0.0223176	1.96473	1.99629	2	95.6119	avlogUSEtox
mono	organic	58353-68-7	261-222-3	1.7858	0.377994	1.51851	2.05308	2	61.0655	avlogUSEtox
mono	organic	58430-94-7	261-245-9	0.55847	0.463892	0.230449	0.886491	2	3.61801	avlogUSEtox
mono	organic	58567-11-6	261-332-1	0.735716	0.85693	0.20412	1.72428	3	5.44147	avlogUSEtox
mono	organic	58670-89-6	261-385-0	1.57306	3.43221	-0.853872	4	2	37.4166	avlogUSEtox
mono	organic	58798-47-3	261-448-2	0.691509	1.25557	-0.756962	1.46976	3	4.91483	avlogUSEtox
mono	organic	91-21-4	202-050-0	1.4133	NA	1.4133	1.4133	1	25.9	avlogUSEtox
mono	organic	59323-76-1	261-699-8	1.05011	0.0244556	1.03282	1.06741	2	11.2231	avlogUSEtox
mono	organic	59487-23-9	261-785-5	1.23045	NA	1.23045	1.23045	1	17	avlogUSEtox
mono	organic	59690-88-9	261-858-1	3.11873	0.914876	2.32102	4.13631	4	1314.4	avlogUSEtox
mono	organic	59719-67-4	261-879-6	1.85771	0.530313	1.26951	2.29929	3	72.0623	avlogUSEtox
mono	organic	91-22-5	202-051-6	1.77406	0.186023	1.47567	1.92428	5	59.4369	avlogUSEtox
mono	organic	60113-43-1	262-062-7	0.732394	NA	0.732394	0.732394	1	5.4	avlogUSEtox
mono	organic	60857-05-8	262-475-2	1.52114	NA	1.52114	1.52114	1	33.2	avlogUSEtox
mono	organic	61260-55-7	262-679-1	1.55042	0.316829	1.32639	1.77445	2	35.5157	avlogUSEtox
mono	organic	61444-38-0	262-797-3	0.792392	NA	0.792392	0.792392	1	6.2	avlogUSEtox
multi	organic	61617-00-3	262-872-0	0.604465	0.406024	0.146128	0.919078	3	4.02221	avlogUSEtox
UVCB	organic	61788-32-7	262-967-7	-0.252223	0.944437	-1.13509	1.69897	7	0.55947	avlogUSEtox
mono	organic	91-64-5	202-086-7	1.38561	NA	1.38561	1.38561	1	24.3	avlogUSEtox
UVCB	organic	61788-44-1	262-975-0	0.761289	0.4025	0.158362	1.34249	10	5.7715	avlogUSEtox
UVCB	organic	61788-64-5	262-992-3	2.34365	0.561032	1.94694	2.74036	2	220.624	avlogUSEtox
UVCB	organic	61788-67-8	262-996-5	2.34365	0.561032	1.94694	2.74036	2	220.624	avlogUSEtox
UVCB	organic	61788-78-1	263-005-9	-1.06013	0.584942	-1.8811	-0.522879	4	0.0870702	avlogUSEtox
UVCB	organic	61789-28-4	263-047-8	0.757064	0.849742	-0.216096	1.35218	3	5.71563	avlogUSEtox
UVCB	organic	61789-32-0	263-052-5	1.00482	0.493389	0.523096	1.5091	3	10.1117	avlogUSEtox
UVCB	organic	61789-45-5	263-061-4	1.36579	0.52972	0.991226	1.74036	2	23.2164	avlogUSEtox
mono	organic	56-93-9	200-300-3	1.077	NA	1.077	1.077	1	11.94	avlogUSEtox
mono	organic	91-66-7	202-088-8	0.770996	0.315133	0.488162	1.21484	4	5.90195	avlogUSEtox
UVCB	organic	61790-19-0	263-113-6	2.34365	0.561032	1.94694	2.74036	2	220.624	avlogUSEtox
UVCB	organic	61790-50-9	263-142-4	1.47376	1.12564	0.230449	2.95952	4	29.7685	avlogUSEtox
UVCB	organic	61790-51-0	263-144-5	1.47376	1.12564	0.230449	2.95952	4	29.7685	avlogUSEtox
UVCB	organic	61791-39-7	263-171-2	-0.861297	0.410018	-1.17718	-0.39794	3	0.137627	avlogUSEtox
UVCB	organic	61791-42-2	263-174-9	0.682594	0.0280528	0.662758	0.702431	2	4.81498	avlogUSEtox
multi	organic	61792-11-8	263-214-5	0.493833	0.088345	0.431364	0.556303	2	3.11769	avlogUSEtox
mono	organic	61847-48-1	263-272-1	1.23045	NA	1.23045	1.23045	1	17	avlogUSEtox
mono	organic	91-68-9	202-090-9	1.13643	0.267107	0.875061	1.58748	5	13.6907	avlogUSEtox
mono	organic	63157-72-2	263-974-8	-1.36897	0.800049	-2.34199	-0.403403	4	0.0427593	avlogUSEtox
UVCB	organic	63310-16-7	264-092-6	0.732394	NA	0.732394	0.732394	1	5.4	avlogUSEtox
multi	organic	63393-96-4	264-120-7	-0.800109	0.224679	-1.02687	-0.577574	3	0.15845	avlogUSEtox
mono	organic	63450-43-1	264-172-0	2.54662	NA	2.54662	2.54662	1	352.06	avlogUSEtox
mono	organic	91-76-9	202-095-6	1.46511	0.446717	0.949346	1.72997	3	29.1815	avlogUSEtox
mono	organic	63469-23-8	264-261-4	1.74819	NA	1.74819	1.74819	1	56	avlogUSEtox
mono	organic	63843-89-0	264-513-3	1.78533	NA	1.78533	1.78533	1	61	avlogUSEtox
UVCB	organic	64147-40-6	264-705-7	2	NA	2	2	1	100	avlogUSEtox
mono	organic	64354-92-3	264-840-1	0.274814	0.292217	0.0681859	0.481443	2	1.88284	avlogUSEtox
UVCB	organic	64365-17-9	264-848-5	1.43136	NA	1.43136	1.43136	1	27	avlogUSEtox
multi	organic	64665-57-2	265-004-9	1.76882	0.505883	1.086	2.25527	4	58.7245	avlogUSEtox
mono	organic	91-97-4	202-112-7	-0.20412	NA	-0.20412	-0.20412	1	0.625	avlogUSEtox
mono	organic	92-15-9	202-131-0	2.59383	0.102799	2.52114	2.66652	2	392.489	avlogUSEtox
mono	organic	92-52-4	202-163-5	0.304599	0.222696	0.113943	0.672098	6	2.0165	avlogUSEtox
UVCB	organic	64741-98-6	265-099-7	1.04763	0.367431	0.757354	1.46074	3	11.1592	avlogUSEtox
mono	organic	92-69-3	202-179-2	0.271066	0.103699	0.19774	0.344392	2	1.86666	avlogUSEtox
mono	organic	92-70-6	202-180-8	1.64063	0.238793	1.29885	1.83251	4	43.715	avlogUSEtox
mono	organic	92-74-0	202-185-5	-0.30103	NA	-0.30103	-0.30103	1	0.5	avlogUSEtox
UVCB	organic	64742-91-2	265-194-3	0.289622	0.0748084	0.20412	0.34302	3	1.94815	avlogUSEtox
mono	organic	65113-55-5	265-449-9	-2.16006	0.284896	-2.36151	-1.95861	2	0.00691737	avlogUSEtox
multi	organic	65113-95-3	265-450-4	0.639745	0.554951	0.278754	1.27875	3	4.3626	avlogUSEtox
mono	organic	65212-76-2	265-633-9	2.83327	NA	2.83327	2.83327	1	681.2	avlogUSEtox
mono	organic	65212-77-3	265-634-4	2.83327	NA	2.83327	2.83327	1	681.2	avlogUSEtox
mono	organic	65405-77-8	265-745-8	0.15718	0.441095	-0.35164	0.431364	3	1.43609	avlogUSEtox
mono	organic	65405-84-7	265-747-9	-0.0362122	NA	-0.0362122	-0.0362122	1	0.92	avlogUSEtox
mono	organic	92-84-2	202-196-5	1.46285	0.546695	1.07628	1.84942	2	29.0301	avlogUSEtox
UVCB	organic	65996-78-3	266-012-5	1.08696	0.279594	0.737193	1.36173	4	12.2169	avlogUSEtox
UVCB	organic	65996-79-4	266-013-0	0.207453	0.0643087	0.146128	0.274379	3	1.61232	avlogUSEtox
UVCB	organic	65996-83-0	266-017-2	1.1387	0.915477	0.491362	1.78604	2	13.7626	avlogUSEtox
UVCB	organic	65996-84-1	266-018-8	0.809808	0.819337	0.230449	1.38917	2	6.45368	avlogUSEtox
UVCB	organic	65996-85-2	266-019-3	1.24649	0.532305	0.491362	1.78604	5	17.6398	avlogUSEtox
mono	organic	92-88-6	202-200-5	0.263915	0.420913	-0.147496	0.693727	3	1.83618	avlogUSEtox
UVCB	organic	65996-87-4	266-021-4	1.35809	NA	1.35809	1.35809	1	22.8079	avlogUSEtox
UVCB	organic	65996-89-6	266-024-0	1.39436	0.118352	1.2752	1.51188	3	24.7947	avlogUSEtox
UVCB	organic	65996-92-1	266-027-7	1.70148	0.285318	1.49973	1.90323	2	50.2896	avlogUSEtox
UVCB	organic	65996-93-2	266-028-2	2.27068	NA	2.27068	2.27068	1	186.5	avlogUSEtox
UVCB	organic	65997-01-5	266-037-1	2.30831	0.256884	2.12667	2.48996	2	203.383	avlogUSEtox
UVCB	organic	65997-04-8	266-040-8	1.19717	0.322955	0.829482	1.43491	3	15.746	avlogUSEtox
UVCB	organic	65997-06-0	266-041-3	1.47376	1.12564	0.230449	2.95952	4	29.7685	avlogUSEtox
UVCB	organic	65997-13-9	266-042-9	1.43136	NA	1.43136	1.43136	1	27	avlogUSEtox
mono	organic	93-04-9	202-213-6	0.597073	0.266311	0.288366	0.937243	4	3.95433	avlogUSEtox
mono	organic	66063-15-8	266-097-9	0.812935	0.896624	-0.207608	1.47422	3	6.50032	avlogUSEtox
mono	organic	66068-84-6	266-100-3	1.0948	0.431428	0.482302	1.51202	7	12.4396	avlogUSEtox
mono	organic	66069-34-9	266-104-5	2.47751	1.03141	1.74819	3.20683	2	300.267	avlogUSEtox
UVCB	organic	66072-08-0	266-120-2	0.979997	0.848226	0.380211	1.57978	2	9.54987	avlogUSEtox
UVCB	organic	66085-00-5	266-124-4	2.47129	NA	2.47129	2.47129	1	296	avlogUSEtox
mono	organic	93-08-3	202-216-2	1.08373	0.193336	0.895712	1.37033	5	12.1264	avlogUSEtox
UVCB	organic	66241-11-0	266-273-5	1.24625	NA	1.24625	1.24625	1	17.63	avlogUSEtox
mono	organic	66422-95-5	266-357-1	1.11876	0.352885	0.869232	1.36829	2	13.145	avlogUSEtox
mono	organic	66423-13-0	266-358-7	1.62961	0.355262	1.3784	1.88081	2	42.6192	avlogUSEtox
UVCB	organic	66455-17-2	266-367-6	0.720348	0.199555	0.431364	0.887258	4	5.25228	avlogUSEtox
mono	organic	66492-51-1	266-380-7	0.89955	0.473606	0.307068	1.53148	6	7.93505	avlogUSEtox
UVCB	organic	66587-56-2	266-417-7	0.937385	0.407499	0.491362	1.29022	3	8.65735	avlogUSEtox
mono	organic	66669-53-2	266-442-3	2.14613	NA	2.14613	2.14613	1	140	avlogUSEtox
mono	organic	67109-27-7	266-577-8	0.045323	NA	0.045323	0.045323	1	1.11	avlogUSEtox
UVCB	organic	67124-09-8	266-582-5	-0.132717	0.100979	-0.20412	-0.0613143	2	0.736687	avlogUSEtox
mono	organic	67151-63-7	266-587-2	1.70125	0.409462	1.41497	2.17026	3	50.2631	avlogUSEtox
mono	organic	67584-55-8	266-733-5	0.0791812	NA	0.0791812	0.0791812	1	1.2	avlogUSEtox
UVCB	organic	67701-01-3	266-925-9	0.501786	0.52621	-0.239353	0.991226	4	3.17531	avlogUSEtox
UVCB	organic	67701-05-7	266-929-0	0.501786	0.52621	-0.239353	0.991226	4	3.17531	avlogUSEtox
UVCB	organic	67701-06-8	266-930-6	3.13175	NA	3.13175	3.13175	1	1354.4	avlogUSEtox
mono	organic	93-20-9	202-228-8	1.28847	0.244721	1.11394	1.5682	3	19.4299	avlogUSEtox
UVCB	organic	67701-33-1	266-952-6	2.47129	NA	2.47129	2.47129	1	296	avlogUSEtox
UVCB	organic	67762-26-9	267-007-0	4.13314	1.03874	3.39863	4.86764	2	13587.4	avlogUSEtox
UVCB	organic	67762-37-2	267-014-9	-0.607664	0.0196358	-0.630071	-0.59346	3	0.246795	avlogUSEtox
UVCB	organic	67762-38-3	267-015-4	4.13314	1.03874	3.39863	4.86764	2	13587.4	avlogUSEtox
mono	organic	57-09-0	200-311-3	-1.36781	0.70232	-2.38616	-0.552842	7	0.0428731	avlogUSEtox
mono	organic	93-58-3	202-259-7	2.06764	0.87696	1.4529	3.31399	4	116.853	avlogUSEtox
UVCB	organic	67762-64-5	267-029-0	2.8929	0.172597	2.77085	3.01494	2	781.441	avlogUSEtox
UVCB	organic	67774-74-7	267-051-0	-1.46041	0.651117	-1.92082	-1	2	0.034641	avlogUSEtox
UVCB	organic	67784-78-5	267-053-1	1.80012	0.341402	1.55871	2.04152	2	63.1127	avlogUSEtox
UVCB	organic	67784-87-6	267-057-3	2.47129	NA	2.47129	2.47129	1	296	avlogUSEtox
mono	organic	67786-25-8	267-097-1	1.1141	NA	1.1141	1.1141	1	13.0046	avlogUSEtox
mono	organic	67801-01-8	267-122-6	2.27875	NA	2.27875	2.27875	1	190	avlogUSEtox
mono	organic	67801-15-4	267-135-7	0.639745	0.554951	0.278754	1.27875	3	4.3626	avlogUSEtox
multi	organic	67801-20-1	267-140-4	0.639745	0.554951	0.278754	1.27875	3	4.3626	avlogUSEtox
mono	organic	93-68-5	202-267-0	2.84185	0.179747	2.71475	2.96895	2	694.783	avlogUSEtox
mono	organic	67859-51-2	267-400-7	2.20157	0.938262	0.44248	2.92335	6	159.062	avlogUSEtox
mono	organic	67953-76-8	267-956-0	2.42237	0.259903	2.25527	2.72181	3	264.468	avlogUSEtox
mono	organic	67989-88-2	268-018-3	2.19852	0.935674	0.44248	2.92335	6	157.95	avlogUSEtox
mono	organic	67990-05-0	268-028-8	1.23045	NA	1.23045	1.23045	1	17	avlogUSEtox
UVCB	organic	68002-54-0	268-069-1	1.56247	0.946811	0.653213	2.54283	3	36.5146	avlogUSEtox
UVCB	organic	68002-61-9	268-074-9	-1.02584	0.362878	-1.36653	-0.522879	4	0.0942232	avlogUSEtox
mono	organic	93-69-6	202-268-6	1.48066	0.802128	0.603144	2.17609	3	30.2458	avlogUSEtox
mono	organic	68015-77-0	268-144-9	2.2031	0.939582	0.44248	2.92335	6	159.624	avlogUSEtox
UVCB	organic	68037-92-3	268-215-4	0.416152	0.18788	0.283301	0.549003	2	2.60707	avlogUSEtox
UVCB	organic	68037-95-6	268-219-6	-0.495157	0.289777	-0.79588	-0.0457575	7	0.319774	avlogUSEtox
UVCB	organic	68037-96-7	268-220-1	-0.883778	0.561658	-1.68098	-0.257682	6	0.130684	avlogUSEtox
UVCB	organic	68092-28-4	268-452-3	1.69272	1.32011	0.612784	3.16435	3	49.2858	avlogUSEtox
UVCB	organic	68131-04-4	268-608-0	1.81757	NA	1.81757	1.81757	1	65.7	avlogUSEtox
UVCB	organic	68131-13-5	268-610-1	0.227634	0.419791	-0.346787	0.549003	4	1.68902	avlogUSEtox
mono	organic	93-70-9	202-269-1	1.50747	0.270822	1.31597	1.69897	2	32.1714	avlogUSEtox
UVCB	organic	68131-72-6	268-625-3	1.57978	NA	1.57978	1.57978	1	38	avlogUSEtox
UVCB	organic	68131-73-7	268-626-9	0.634905	1.24489	-0.437707	2	3	4.31425	avlogUSEtox
UVCB	organic	68153-95-7	268-899-4	1.17026	NA	1.17026	1.17026	1	14.8	avlogUSEtox
UVCB	organic	68155-37-3	268-957-9	-1.25934	0.655189	-2.20761	-0.803791	4	0.0550375	avlogUSEtox
mono	organic	93-84-5	202-282-2	1.69984	NA	1.69984	1.69984	1	50.1	avlogUSEtox
UVCB	organic	68171-33-5	269-023-3	2.47712	NA	2.47712	2.47712	1	300	avlogUSEtox
UVCB	organic	68186-14-1	269-035-9	1.43136	NA	1.43136	1.43136	1	27	avlogUSEtox
UVCB	organic	68187-30-4	269-085-1	1.83661	0.183605	1.6902	2.04261	3	68.6459	avlogUSEtox
mono	organic	68187-32-6	269-087-2	2.39451	0.4202	2.08881	3	4	248.035	avlogUSEtox
multi	organic	93-92-5	202-288-5	1.29166	0.580838	0.60206	2.00432	4	19.573	avlogUSEtox
UVCB	organic	68187-76-8	269-123-7	2.17836	0.497419	1.7947	2.74036	3	150.784	avlogUSEtox
UVCB	organic	68187-80-4	269-125-8	0.735593	0.520474	0.229696	1.26951	3	5.43993	avlogUSEtox
UVCB	organic	68187-84-8	269-128-4	2.0115	0.819485	1.43203	2.59096	2	102.683	avlogUSEtox
UVCB	organic	68187-89-3	269-133-1	1.28013	0.984844	-0.196543	2.29091	6	19.0605	avlogUSEtox
UVCB	organic	68188-18-1	269-144-1	1.09904	0.784271	0.619093	2.00408	3	12.5615	avlogUSEtox
mono	organic	94-04-2	202-297-4	0.228234	0.291378	-0.0757207	0.50515	3	1.69135	avlogUSEtox
UVCB	organic	68201-60-5	269-228-8	1.19529	0.320889	0.829482	1.42927	3	15.678	avlogUSEtox
mono	organic	68227-33-8	269-348-0	1.08745	0.481622	0.799341	1.64345	3	12.2305	avlogUSEtox
mono	organic	68227-46-3	269-358-5	-0.150136	0.718123	-0.79588	0.623249	3	0.707724	avlogUSEtox
mono	organic	68227-78-1	269-389-4	1.23045	NA	1.23045	1.23045	1	17	avlogUSEtox
mono	organic	68259-02-9	269-505-3	2.26269	NA	2.26269	2.26269	1	183.1	avlogUSEtox
UVCB	organic	68307-94-8	269-616-7	0.0413927	NA	0.0413927	0.0413927	1	1.1	avlogUSEtox
mono	organic	94-05-3	202-299-5	1.993	NA	1.993	1.993	1	98.4	avlogUSEtox
UVCB	organic	68308-74-7	269-665-4	0.672146	0.480562	0.2266	1.3294	4	4.70052	avlogUSEtox
UVCB	organic	68333-89-1	269-798-8	1.93387	0.0710046	1.88366	1.98408	2	85.8755	avlogUSEtox
UVCB	organic	68390-97-6	269-915-2	-0.883778	0.561658	-1.68098	-0.257682	6	0.130684	avlogUSEtox
UVCB	organic	68391-04-8	269-923-6	-0.883778	0.561658	-1.68098	-0.257682	6	0.130684	avlogUSEtox
mono	organic	94-13-3	202-307-7	1.03923	0.204311	0.80618	1.18752	3	10.9453	avlogUSEtox
UVCB	organic	68391-05-9	269-924-1	-0.478115	0.134879	-0.573489	-0.382741	2	0.332571	avlogUSEtox
UVCB	organic	68391-11-7	269-929-9	1.3461	0.38327	0.78533	1.66181	5	22.1872	avlogUSEtox
UVCB	organic	68411-20-1	270-109-8	1.3435	1.08005	0.579784	2.10721	2	22.0545	avlogUSEtox
mono	organic	94-28-0	202-319-2	1.58771	NA	1.58771	1.58771	1	38.7	avlogUSEtox
UVCB	organic	68411-30-3	270-115-0	0.600318	0.568679	-0.0177288	2.10687	11	3.98398	avlogUSEtox
UVCB	organic	68411-44-9	270-126-0	0.340256	0.0864291	0.258335	0.422354	4	2.18905	avlogUSEtox
UVCB	organic	68411-46-1	270-128-1	2.28693	0.819337	1.70757	2.86629	2	193.61	avlogUSEtox
UVCB	organic	68411-76-7	270-147-5	2.49941	NA	2.49941	2.49941	1	315.8	avlogUSEtox
mono	organic	68413-60-5	270-232-7	2.01664	0.370689	1.75452	2.27875	2	103.905	avlogUSEtox
mono	organic	94-36-0	202-327-6	-1.13803	0.155557	-1.23508	-0.958607	3	0.0727731	avlogUSEtox
UVCB	organic	68424-37-3	270-298-7	-0.124939	NA	-0.124939	-0.124939	1	0.75	avlogUSEtox
UVCB	organic	68424-38-4	270-299-2	1.92701	0.373708	1.66276	2.19126	2	84.5297	avlogUSEtox
UVCB	organic	68424-50-0	270-307-4	2.06415	0.625892	1.50515	2.74036	3	115.918	avlogUSEtox
UVCB	organic	68439-70-3	270-414-6	-0.883778	0.561658	-1.68098	-0.257682	6	0.130684	avlogUSEtox
UVCB	organic	68439-75-8	270-418-8	-0.383224	1.20563	-1.61979	0.788875	3	0.413786	avlogUSEtox
multi	organic	94-60-0	202-347-5	1.36173	NA	1.36173	1.36173	1	23	avlogUSEtox
UVCB	organic	68440-25-5	270-445-5	0.748188	NA	0.748188	0.748188	1	5.6	avlogUSEtox
UVCB	organic	68440-56-2	270-461-2	1.47376	1.12564	0.230449	2.95952	4	29.7685	avlogUSEtox
mono	organic	94-71-3	202-358-5	1.20412	NA	1.20412	1.20412	1	16	avlogUSEtox
mono	organic	94-91-7	202-374-2	1.01024	0.569593	0.612572	1.66276	3	10.2385	avlogUSEtox
UVCB	organic	68476-80-2	270-700-0	1.35675	0.9097	0.713491	2	2	22.7376	avlogUSEtox
mono	organic	94-96-2	202-377-9	2.79518	NA	2.79518	2.79518	1	624	avlogUSEtox
UVCB	organic	68477-42-9	270-732-5	1.19323	0.244455	0.946665	1.43552	3	15.6037	avlogUSEtox
mono	organic	95-02-3	202-384-7	1.85156	NA	1.85156	1.85156	1	71.05	avlogUSEtox
UVCB	organic	68479-04-9	270-851-2	-0.283997	NA	-0.283997	-0.283997	1	0.52	avlogUSEtox
multi	organic	68479-98-1	270-877-4	-0.30103	NA	-0.30103	-0.30103	1	0.5	avlogUSEtox
mono	organic	95-14-7	202-394-1	1.78831	0.438794	1.086	2.25527	5	61.4201	avlogUSEtox
UVCB	organic	68512-65-2	270-986-7	1.43136	NA	1.43136	1.43136	1	27	avlogUSEtox
UVCB	organic	68514-28-3	271-030-1	1.93952	NA	1.93952	1.93952	1	87	avlogUSEtox
UVCB	organic	68514-38-5	271-040-6	-0.10134	0.176841	-0.328825	0.146608	6	0.791881	avlogUSEtox
mono	organic	95-16-9	202-396-2	1.36622	0.466918	0.361728	1.70595	7	23.2392	avlogUSEtox
multi	organic	68515-40-2	271-082-5	0.653213	NA	0.653213	0.653213	1	4.5	avlogUSEtox
UVCB	organic	68515-43-5	271-085-1	0	NA	0	0	1	1	avlogUSEtox
mono	organic	95-23-8	202-401-8	1.74896	NA	1.74896	1.74896	1	56.1	avlogUSEtox
UVCB	organic	68526-52-3	271-208-9	0.707003	0.0977351	0.643453	0.819544	3	5.09334	avlogUSEtox
UVCB	organic	68526-55-6	271-212-0	-0.10134	0.176841	-0.328825	0.146608	6	0.791881	avlogUSEtox
UVCB	organic	68526-57-8	271-214-1	-0.10134	0.176841	-0.328825	0.146608	6	0.791881	avlogUSEtox
UVCB	organic	68526-83-0	271-231-4	1.06268	0.469477	0.20412	1.50243	8	11.5526	avlogUSEtox
multi	organic	68526-84-1	271-233-5	0.810529	0.380621	-0.10902	1.04139	8	6.46441	avlogUSEtox
UVCB	organic	68526-85-2	271-234-0	0.399286	0.413892	-0.39794	0.792392	6	2.50776	avlogUSEtox
multi	organic	68526-86-3	271-235-6	-0.508901	0.579457	-1.39794	0.462398	7	0.309812	avlogUSEtox
UVCB	organic	68526-89-6	271-237-7	2.34242	NA	2.34242	2.34242	1	220	avlogUSEtox
mono	organic	95-31-8	202-409-1	-0.197985	0.303253	-0.724886	0.139879	7	0.633892	avlogUSEtox
UVCB	organic	68526-91-0	271-239-8	1.65801	NA	1.65801	1.65801	1	45.5	avlogUSEtox
UVCB	organic	68526-92-1	271-240-3	0.826075	NA	0.826075	0.826075	1	6.7	avlogUSEtox
multi	organic	68551-08-6	271-360-6	0.19303	0.0971556	0.075547	0.321825	5	1.55966	avlogUSEtox
UVCB	organic	68551-11-1	271-363-2	1.84948	0.0564628	1.80346	1.91249	3	70.7106	avlogUSEtox
mono	organic	95-33-0	202-411-2	0.176393	0.780419	-0.920819	1.18127	6	1.50104	avlogUSEtox
UVCB	organic	95-38-5	202-414-9	-1.20883	0.595416	-1.62986	-0.787812	2	0.0618252	avlogUSEtox
UVCB	organic	68603-38-3	271-653-9	0.567147	0.53555	0.0791812	1.26951	4	3.69102	avlogUSEtox
multi	organic	68603-87-2	271-678-5	1.60496	0.252494	1.25527	1.80458	4	40.2678	avlogUSEtox
UVCB	organic	68604-41-1	271-692-1	1.34242	NA	1.34242	1.34242	1	22	avlogUSEtox
UVCB	organic	68606-18-8	271-729-1	2.47129	NA	2.47129	2.47129	1	296	avlogUSEtox
UVCB	organic	68606-29-1	271-739-6	-2.11729	0.074926	-2.1952	-2.04576	3	0.00763317	avlogUSEtox
mono	organic	95-47-6	202-422-2	0.786213	0.192148	0.582063	0.997386	4	6.11242	avlogUSEtox
UVCB	organic	68607-24-9	271-756-9	0.0797376	0.37936	-0.378481	0.541579	4	1.20154	avlogUSEtox
UVCB	organic	68608-66-2	271-794-6	1.33225	0.870938	0.438109	2.17797	3	21.4905	avlogUSEtox
UVCB	organic	68608-82-2	271-802-8	-0.529974	0.643569	-1.5376	0.217484	5	0.295138	avlogUSEtox
UVCB	organic	68608-88-8	271-807-5	0.962398	0.707107	0.462398	1.4624	2	9.17061	avlogUSEtox
UVCB	organic	68608-89-9	271-808-0	0.548328	0.516829	0.222716	1.4624	5	3.5345	avlogUSEtox
UVCB	organic	68609-04-1	271-816-4	1.55321	0.100465	1.46538	1.66276	3	35.7443	avlogUSEtox
UVCB	organic	68609-68-7	271-832-1	1.62152	0.109532	1.54407	1.69897	2	41.833	avlogUSEtox
UVCB	organic	68609-93-8	271-843-1	0.962775	0.442422	0.627395	1.4642	3	9.17857	avlogUSEtox
mono	organic	95-48-7	202-423-8	1.44858	0.393423	0.832509	2.20412	18	28.0918	avlogUSEtox
UVCB	organic	68609-97-2	271-846-8	1.89177	1.46292	0.857332	2.92621	2	77.9423	avlogUSEtox
UVCB	organic	68610-84-4	271-877-7	3.09691	NA	3.09691	3.09691	1	1250	avlogUSEtox
UVCB	organic	68610-90-2	271-880-3	2.66235	0.961772	1.98227	3.34242	2	459.565	avlogUSEtox
UVCB	organic	68611-64-3	271-898-1	1.8488	NA	1.8488	1.8488	1	70.6	avlogUSEtox
UVCB	organic	68647-71-2	271-968-1	2.28107	1.67102	0.380211	3.51851	3	191.016	avlogUSEtox
UVCB	organic	68648-53-3	271-996-4	1.43136	NA	1.43136	1.43136	1	27	avlogUSEtox
mono	organic	95-49-8	202-424-3	0.291938	0.700632	-0.455932	0.892095	4	1.95856	avlogUSEtox
UVCB	organic	68649-95-6	272-038-8	1.92034	0.803498	1.35218	2.4885	2	83.2418	avlogUSEtox
UVCB	organic	68783-88-0	272-211-8	2	NA	2	2	1	100	avlogUSEtox
UVCB	organic	68784-12-3	272-221-2	1.68973	0.183591	1.55991	1.81954	2	48.9469	avlogUSEtox
mono	organic	95-50-1	202-425-9	0.162932	0.398537	-0.259637	0.716003	5	1.45523	avlogUSEtox
multi	organic	68814-95-9	272-347-8	0.700724	0.353734	0.450596	0.950851	2	5.02023	avlogUSEtox
mono	organic	95-51-2	202-426-4	0.97164	0.681787	0.080381	1.50515	4	9.36786	avlogUSEtox
mono	organic	68890-66-4	272-574-2	0.0192933	0.517383	-0.60206	0.942008	7	1.04543	avlogUSEtox
UVCB	organic	68909-18-2	272-695-0	-0.00516388	0.702193	-0.501689	0.491362	2	0.98818	avlogUSEtox
UVCB	organic	68909-77-3	272-712-1	2.13392	0.989034	1.43457	2.83327	2	136.12	avlogUSEtox
UVCB	organic	68909-95-5	272-724-7	0.170262	NA	0.170262	0.170262	1	1.48	avlogUSEtox
UVCB	organic	68909-99-9	272-727-3	2.15423	0.343362	1.71684	2.62325	5	142.636	avlogUSEtox
UVCB	organic	68910-05-4	272-729-4	2.18047	0.615857	1.745	2.61595	2	151.521	avlogUSEtox
mono	organic	95-53-4	202-429-0	1.36829	0.966559	-0.419676	2.17898	7	23.3502	avlogUSEtox
UVCB	organic	68911-05-7	272-762-4	-0.308476	0.571313	-1.55129	0.146608	7	0.4915	avlogUSEtox
UVCB	organic	68911-83-1	272-789-1	0.322219	NA	0.322219	0.322219	1	2.1	avlogUSEtox
multi	organic	68912-13-0	272-805-7	0.543632	0.251851	0.342423	0.826075	3	3.49649	avlogUSEtox
UVCB	organic	68915-38-8	272-810-4	2.49941	NA	2.49941	2.49941	1	315.8	avlogUSEtox
mono	organic	95-54-5	202-430-6	0.582798	0.937244	-0.838632	1.64345	11	3.82647	avlogUSEtox
UVCB	organic	68919-76-6	272-902-4	-1.02288	0.707107	-1.52288	-0.522879	2	0.0948683	avlogUSEtox
UVCB	organic	68920-03-6	272-911-3	2	NA	2	2	1	100	avlogUSEtox
UVCB	organic	68921-45-9	272-940-1	2.77815	NA	2.77815	2.77815	1	600	avlogUSEtox
UVCB	organic	68921-51-7	272-943-8	2.66235	0.961772	1.98227	3.34242	2	459.565	avlogUSEtox
UVCB	organic	68921-52-8	272-944-3	2.66235	0.961772	1.98227	3.34242	2	459.565	avlogUSEtox
mono	organic	95-63-6	202-436-9	0.548935	0.185512	0.372175	0.887617	6	3.53944	avlogUSEtox
UVCB	organic	68936-98-1	273-050-6	0.361291	0.79863	-0.203426	0.926008	2	2.29769	avlogUSEtox
UVCB	organic	68937-41-7	273-066-3	0.6917	0.588986	0.281741	1.36663	3	4.91699	avlogUSEtox
UVCB	organic	68937-75-7	273-086-2	1.06309	0.375317	0.5043	1.49136	5	11.5635	avlogUSEtox
UVCB	organic	68937-96-2	273-103-3	0.276624	0.442863	-0.036527	0.589776	2	1.89071	avlogUSEtox
UVCB	organic	68938-03-4	273-110-1	1.47125	0.554472	1.07918	1.86332	2	29.5973	avlogUSEtox
UVCB	organic	68952-95-4	273-179-8	1.35675	0.9097	0.713491	2	2	22.7376	avlogUSEtox
mono	organic	57-13-6	200-315-5	4.35218	NA	4.35218	4.35218	1	22500	avlogUSEtox
UVCB	organic	68953-70-8	273-224-1	3.0265	0.706555	2.51647	4.07188	4	1062.91	avlogUSEtox
multi	organic	68953-84-4	273-227-8	-0.423439	0.141963	-0.585027	-0.318759	3	0.377191	avlogUSEtox
UVCB	organic	68953-96-8	273-234-6	0.265818	NA	0.265818	0.265818	1	1.84424	avlogUSEtox
UVCB	organic	68955-19-1	273-257-1	0.558792	0.749681	-0.552842	1.40512	6	3.62069	avlogUSEtox
UVCB	organic	68955-20-4	273-258-7	1.03703	0.46495	0.623249	1.63279	4	10.8901	avlogUSEtox
UVCB	organic	68955-56-6	273-282-8	-0.919685	NA	-0.919685	-0.919685	1	0.120314	avlogUSEtox
UVCB	organic	68956-55-8	273-308-8	0.649065	0.520988	0.176091	1.50981	6	4.45723	avlogUSEtox
UVCB	organic	68956-56-9	273-309-3	0.587046	0.182537	0.376792	0.705008	3	3.86407	avlogUSEtox
UVCB	organic	68988-22-7	273-521-6	0.561272	0.0421334	0.531479	0.591065	2	3.64143	avlogUSEtox
mono	organic	95-68-1	202-440-0	1.58142	0.657294	0.995635	2.29226	3	38.1434	avlogUSEtox
UVCB	organic	68990-52-3	273-606-8	4.13314	1.03874	3.39863	4.86764	2	13587.4	avlogUSEtox
UVCB	organic	68990-67-0	273-620-4	1.70087	0.15845	1.58883	1.81291	2	50.2195	avlogUSEtox
mono	organic	95-73-8	202-445-8	0.954243	NA	0.954243	0.954243	1	9	avlogUSEtox
multi	organic	69103-20-4	273-870-4	0.848795	0.0446336	0.817235	0.880356	2	7.05985	avlogUSEtox
mono	organic	69943-66-4	274-230-7	1.84922	0.349543	1.60206	2.09639	2	70.6682	avlogUSEtox
mono	organic	95-74-9	202-446-3	0.593422	1.13283	-0.207608	1.39445	2	3.92122	avlogUSEtox
mono	organic	70209-87-9	274-386-6	0.975109	0.575454	0.568202	1.38202	2	9.44299	avlogUSEtox
mono	organic	70210-13-8	274-410-5	1.5682	NA	1.5682	1.5682	1	37	avlogUSEtox
mono	organic	70210-39-8	274-436-7	1.49693	NA	1.49693	1.49693	1	31.4	avlogUSEtox
mono	organic	70214-76-5	274-446-1	0.968483	NA	0.968483	0.968483	1	9.3	avlogUSEtox
mono	organic	70236-60-1	274-490-1	2.09639	NA	2.09639	2.09639	1	124.85	avlogUSEtox
mono	organic	95-75-0	202-447-9	0.98179	0.732417	0.463893	1.49969	2	9.58937	avlogUSEtox
mono	organic	70643-20-8	274-713-2	1.11876	0.352885	0.869232	1.36829	2	13.145	avlogUSEtox
mono	organic	70714-66-8	274-798-6	2.75036	1.19437	1.81954	4.09708	3	562.808	avlogUSEtox
mono	organic	70879-65-1	274-972-1	2.10362	NA	2.10362	2.10362	1	126.946	avlogUSEtox
mono	organic	95-76-1	202-448-4	0.438718	0.704997	-1.44947	1.79239	17	2.74611	avlogUSEtox
UVCB	organic	70892-34-1	274-986-8	1.68124	NA	1.68124	1.68124	1	48	avlogUSEtox
mono	organic	70969-58-3	275-069-5	0.204411	0.43803	-0.378824	0.60206	4	1.60107	avlogUSEtox
mono	organic	71048-82-3	275-156-8	0.233446	0.284011	-0.0116669	0.544688	3	1.71177	avlogUSEtox
UVCB	organic	71076-48-7	275-164-1	0.501786	0.52621	-0.239353	0.991226	4	3.17531	avlogUSEtox
mono	organic	95-78-3	202-451-0	1.50393	NA	1.50393	1.50393	1	31.9099	avlogUSEtox
mono	organic	71604-74-5	275-662-9	0.896562	0.515839	0.146128	1.307	4	7.88064	avlogUSEtox
mono	organic	71617-10-2	275-702-5	0.569406	2.18275	-0.823909	3.08497	3	3.71028	avlogUSEtox
mono	organic	71735-74-5	275-965-6	1.59317	0.271475	1.28103	1.77421	3	39.1896	avlogUSEtox
UVCB	organic	71786-60-2	276-014-8	-0.572552	0.283781	-0.970616	-0.233048	5	0.267577	avlogUSEtox
mono	organic	71786-67-9	276-017-4	1.27875	NA	1.27875	1.27875	1	19	avlogUSEtox
UVCB	organic	71808-53-2	276-038-9	-0.130284	0.392965	-0.382216	0.322515	3	0.740826	avlogUSEtox
mono	organic	95-79-4	202-452-6	0.874094	0.178058	0.748188	1	2	7.48331	avlogUSEtox
UVCB	organic	71902-01-7	276-171-2	0.260071	NA	0.260071	0.260071	1	1.82	avlogUSEtox
mono	organic	72388-18-2	276-627-0	1.57306	3.43221	-0.853872	4	2	37.4166	avlogUSEtox
mono	organic	72391-23-2	276-634-9	0.639984	NA	0.639984	0.639984	1	4.365	avlogUSEtox
mono	organic	72496-88-9	276-701-2	1.62373	0.119036	1.50243	1.74036	3	42.0462	avlogUSEtox
mono	organic	50-21-5	200-018-0	2.52637	0.590887	2.11394	3.54407	5	336.026	avlogUSEtox
mono	organic	57-14-7	200-316-0	0.889014	0.804501	0.320146	1.45788	2	7.74487	avlogUSEtox
mono	organic	95-80-7	202-453-1	1.8774	1.26779	0.20412	3.14291	5	75.4052	avlogUSEtox
UVCB	organic	72624-02-3	276-743-1	-0.29168	0.214986	-0.443697	-0.139662	2	0.510882	avlogUSEtox
UVCB	organic	72968-50-4	277-143-2	1.2818	0.787463	0.692233	2.17609	3	19.1339	avlogUSEtox
UVCB	organic	73037-34-0	277-242-0	2.04999	NA	2.04999	2.04999	1	112.2	avlogUSEtox
mono	organic	73263-40-8	277-335-6	2.27875	NA	2.27875	2.27875	1	190	avlogUSEtox
mono	organic	95-82-9	202-455-2	0.20412	NA	0.20412	0.20412	1	1.6	avlogUSEtox
UVCB	organic	73296-89-6	277-362-3	0.544631	0.675479	-0.552842	1.23045	6	3.50454	avlogUSEtox
mono	organic	73612-29-0	277-552-6	2.27875	NA	2.27875	2.27875	1	190	avlogUSEtox
mono	organic	73612-34-7	277-553-1	2.27875	NA	2.27875	2.27875	1	190	avlogUSEtox
mono	organic	95-87-4	202-461-5	1.51188	NA	1.51188	1.51188	1	32.5	avlogUSEtox
multi	organic	75782-86-4	278-306-0	-0.0550798	0.569745	-0.410752	0.60206	3	0.880887	avlogUSEtox
mono	organic	75980-60-8	278-355-8	0.273887	0.387335	0	0.547775	2	1.87883	avlogUSEtox
mono	organic	77017-20-0	278-593-2	0.755457	NA	0.755457	0.755457	1	5.69452	avlogUSEtox
UVCB	organic	77538-19-3	278-717-5	2.47129	NA	2.47129	2.47129	1	296	avlogUSEtox
mono	organic	77668-42-9	278-747-9	0.098723	0.541247	-0.283997	0.481443	2	1.25523	avlogUSEtox
UVCB	organic	78169-20-7	278-855-6	-0.30845	1.29045	-1.23136	1.16613	3	0.49153	avlogUSEtox
mono	organic	78181-99-4	278-859-8	1.31108	0.0212802	1.29551	1.34242	4	20.4682	avlogUSEtox
mono	organic	95-92-1	202-464-1	1.19264	0.34702	0.930949	1.58628	3	15.5827	avlogUSEtox
UVCB	organic	78491-02-8	278-928-2	1.26268	0.708168	0.761928	1.76343	2	18.3096	avlogUSEtox
mono	organic	78521-39-8	278-934-5	2.85361	0.227172	2.61648	3.0693	3	713.858	avlogUSEtox
mono	organic	79828-43-6	279-317-3	1.93802	NA	1.93802	1.93802	1	86.7	avlogUSEtox
mono	organic	80584-91-4	279-505-5	3.27149	NA	3.27149	3.27149	1	1868.5	avlogUSEtox
UVCB	organic	80939-62-4	279-632-6	0.851258	NA	0.851258	0.851258	1	7.1	avlogUSEtox
mono	organic	95-96-5	202-468-3	2.52637	0.590887	2.11394	3.54407	5	336.026	avlogUSEtox
mono	organic	81646-13-1	279-791-1	0.0797376	0.37936	-0.378481	0.541579	4	1.20154	avlogUSEtox
mono	organic	81782-77-6	279-815-0	0.167476	0.490405	-0.39794	0.477121	3	1.47054	avlogUSEtox
mono	organic	83261-15-8	280-349-5	1.74093	0.353568	1.34242	2.01703	3	55.0714	avlogUSEtox
mono	organic	83411-71-6	280-445-7	1.34242	NA	1.34242	1.34242	1	22	avlogUSEtox
mono	organic	96-05-9	202-473-0	0.520917	0.738639	-0.0569411	1.59605	4	3.31831	avlogUSEtox
UVCB	organic	84066-92-2	281-928-5	1.29329	0.436662	0.984527	1.60206	2	19.6469	avlogUSEtox
UVCB	organic	84082-28-0	281-976-7	2.34365	0.561032	1.94694	2.74036	2	220.624	avlogUSEtox
UVCB	organic	84082-30-4	281-978-8	1.69853	0.0792926	1.64246	1.7546	2	49.9497	avlogUSEtox
UVCB	organic	84082-68-8	282-013-3	-0.283997	NA	-0.283997	-0.283997	1	0.52	avlogUSEtox
UVCB	organic	84082-70-2	282-015-4	0.431364	NA	0.431364	0.431364	1	2.7	avlogUSEtox
mono	organic	96-09-3	202-476-7	1.15265	0.334832	0.838849	1.50515	3	14.2117	avlogUSEtox
UVCB	organic	84238-17-5	282-486-6	2	NA	2	2	1	100	avlogUSEtox
mono	organic	84281-74-3	282-617-7	0.670662	0.957618	-0.320272	1.59106	3	4.68449	avlogUSEtox
mono	organic	84332-87-6	282-716-5	-0.508638	NA	-0.508638	-0.508638	1	0.31	avlogUSEtox
mono	organic	84402-58-4	282-758-4	2.49053	0.725349	1.6561	2.97039	3	309.407	avlogUSEtox
UVCB	organic	84418-71-3	282-784-6	1.8388	0.12815	1.74819	1.92942	2	68.9928	avlogUSEtox
mono	organic	84434-11-7	282-810-6	0.302796	0.606528	-0.204468	0.974626	3	2.00815	avlogUSEtox
mono	organic	96-17-3	202-485-6	1.3705	0.725724	0.857332	1.88366	2	23.4691	avlogUSEtox
mono	organic	84434-23-1	282-823-7	0.255273	NA	0.255273	0.255273	1	1.8	avlogUSEtox
UVCB	organic	84539-53-7	283-041-9	2.6602	0.749615	1.85126	3.33138	3	457.298	avlogUSEtox
UVCB	organic	84539-54-8	283-042-4	2.11706	0.962936	1.43616	2.79796	2	130.937	avlogUSEtox
UVCB	organic	84539-55-9	283-044-5	2.11706	0.962936	1.43616	2.79796	2	130.937	avlogUSEtox
UVCB	organic	84625-32-1	283-406-2	0.285028	1.2742	-0.482706	1.75587	3	1.92765	avlogUSEtox
UVCB	organic	84649-84-3	283-464-9	-0.883778	0.561658	-1.68098	-0.257682	6	0.130684	avlogUSEtox
UVCB	organic	84649-98-9	283-479-0	0.206826	NA	0.206826	0.206826	1	1.61	avlogUSEtox
mono	organic	96-18-4	202-486-1	1.36715	0.626526	0.530898	1.87679	4	23.2889	avlogUSEtox
UVCB	organic	84649-99-0	283-480-6	1.56955	NA	1.56955	1.56955	1	37.1147	avlogUSEtox
UVCB	organic	84650-02-2	283-482-7	1.08696	0.279594	0.737193	1.36173	4	12.2169	avlogUSEtox
UVCB	organic	84650-03-3	283-483-2	1.25911	0.469456	0.927153	1.59106	2	18.1597	avlogUSEtox
UVCB	organic	84650-04-4	283-484-8	1.35809	NA	1.35809	1.35809	1	22.8079	avlogUSEtox
mono	organic	84713-17-7	283-810-9	1.95952	NA	1.95952	1.95952	1	91.1	avlogUSEtox
UVCB	organic	84775-78-0	283-907-6	1.78068	NA	1.78068	1.78068	1	60.35	avlogUSEtox
UVCB	organic	84852-02-8	284-310-3	0.641877	0.21286	0.491362	0.792392	2	4.38406	avlogUSEtox
mono	organic	84852-15-3	284-325-5	-0.840005	0.525085	-1.69897	0.113943	15	0.144542	avlogUSEtox
mono	organic	84852-49-3	284-362-7	3.17618	1.30236	2.25527	4.09708	2	1500.3	avlogUSEtox
mono	organic	96-20-8	202-488-2	0.926545	1.60393	-0.207608	2.0607	2	8.44393	avlogUSEtox
mono	organic	84852-53-9	284-366-9	2.04139	0	2.04139	2.04139	2	110	avlogUSEtox
UVCB	organic	84929-31-7	284-515-8	1.2818	0.787463	0.692233	2.17609	3	19.1339	avlogUSEtox
UVCB	organic	84929-38-4	284-521-0	0.767841	0.25675	0.586291	0.94939	2	5.85923	avlogUSEtox
UVCB	organic	84961-70-6	284-660-7	-1.92082	NA	-1.92082	-1.92082	1	0.012	avlogUSEtox
UVCB	organic	84961-74-0	284-664-9	0.789036	0.681753	-0.0177288	2.10687	13	6.15228	avlogUSEtox
multi	organic	84962-20-9	284-716-0	2.06135	0.138488	1.85854	2.1627	4	115.173	avlogUSEtox
UVCB	organic	84988-61-4	284-851-5	1.61278	NA	1.61278	1.61278	1	41	avlogUSEtox
UVCB	organic	84988-74-9	284-863-0	2.47712	NA	2.47712	2.47712	1	300	avlogUSEtox
mono	organic	57-55-6	200-338-0	4.51041	0.199217	4.2634	4.706	5	32389.6	avlogUSEtox
mono	organic	96-22-0	202-490-3	3.18752	NA	3.18752	3.18752	1	1540	avlogUSEtox
UVCB	organic	84989-04-8	284-892-9	1.07944	0.12091	0.982271	1.21484	3	12.0071	avlogUSEtox
UVCB	organic	84989-06-0	284-895-5	1.37283	0.366008	0.69897	2.20412	26	23.5958	avlogUSEtox
UVCB	organic	84989-07-1	284-896-0	1.37283	0.366008	0.69897	2.20412	26	23.5958	avlogUSEtox
mono	organic	84989-26-4	284-915-2	1.84922	0.349543	1.60206	2.09639	2	70.6682	avlogUSEtox
UVCB	organic	85029-52-3	285-077-0	1.46371	0.360297	1.10619	1.82672	3	29.088	avlogUSEtox
UVCB	organic	85049-31-6	285-200-8	4.13314	1.03874	3.39863	4.86764	2	13587.4	avlogUSEtox
multi	organic	85114-00-7	285-503-5	1.11727	NA	1.11727	1.11727	1	13.1	avlogUSEtox
mono	organic	96-26-4	202-494-5	2	NA	2	2	1	100	avlogUSEtox
mono	organic	85116-96-7	285-549-6	0.477121	NA	0.477121	0.477121	1	3	avlogUSEtox
UVCB	organic	85117-10-8	285-562-7	0.567798	0.361044	0.253876	1.08636	4	3.69657	avlogUSEtox
UVCB	organic	85117-47-1	285-597-8	3.09691	NA	3.09691	3.09691	1	1250	avlogUSEtox
UVCB	organic	85204-10-0	286-304-6	1.63615	0.112926	1.5563	1.716	2	43.2666	avlogUSEtox
mono	organic	85209-91-2	286-344-4	1.37328	0.431976	1.07918	1.86923	3	23.62	avlogUSEtox
mono	organic	96-29-7	202-496-6	2.05051	0.727992	0.95158	2.88081	5	112.334	avlogUSEtox
multi	organic	85408-62-4	287-024-7	0.523096	NA	0.523096	0.523096	1	3.335	avlogUSEtox
UVCB	organic	85408-76-0	287-039-9	2.47712	NA	2.47712	2.47712	1	300	avlogUSEtox
UVCB	organic	85480-55-3	287-335-8	0.708848	0.585329	-0.0177288	2.10687	11	5.11503	avlogUSEtox
mono	organic	85480-89-3	287-370-9	2.55276	0.218942	2.39794	2.70757	2	357.071	avlogUSEtox
UVCB	organic	85535-84-8	287-476-5	-0.0586812	0.551389	-0.468521	0.568202	3	0.873612	avlogUSEtox
UVCB	organic	85535-85-9	287-477-0	-0.742941	1.21498	-1.60206	0.116178	2	0.180742	avlogUSEtox
UVCB	organic	85535-87-1	287-479-1	-0.10134	0.176841	-0.328825	0.146608	6	0.791881	avlogUSEtox
mono	organic	96-31-1	202-498-7	3.41879	0.821949	2.83759	4	2	2622.98	avlogUSEtox
UVCB	organic	85536-06-7	287-487-5	1.67844	0.0201041	1.66422	1.69266	2	47.6914	avlogUSEtox
UVCB	organic	85536-07-8	287-488-0	1.88442	0.410943	1.59384	2.175	2	76.6338	avlogUSEtox
UVCB	organic	85536-14-7	287-494-3	0.600318	0.568679	-0.0177288	2.10687	11	3.98398	avlogUSEtox
UVCB	organic	85536-20-5	287-502-5	0.673141	0.191202	0.462398	0.962205	5	4.7113	avlogUSEtox
mono	organic	85536-87-4	287-574-8	2.8739	NA	2.8739	2.8739	1	748	avlogUSEtox
UVCB	organic	85566-16-1	287-625-4	0.910423	2.41615	-0.559878	3.69897	3	8.13622	avlogUSEtox
UVCB	organic	85566-26-3	287-636-4	0.926271	0.729564	0.40397	2	4	8.43861	avlogUSEtox
UVCB	organic	85586-07-8	287-809-4	0.678676	0.675004	-0.552842	1.43136	6	4.77173	avlogUSEtox
mono	organic	96-33-3	202-500-6	0.598338	0.534869	-0.30103	1.46665	7	3.96587	avlogUSEtox
UVCB	organic	85586-18-1	287-820-4	1.55288	0.662285	1.08458	2.02119	2	35.7176	avlogUSEtox
UVCB	organic	85586-21-6	287-824-6	2.74036	NA	2.74036	2.74036	1	550	avlogUSEtox
UVCB	organic	85586-24-9	287-827-2	2.77085	NA	2.77085	2.77085	1	590	avlogUSEtox
UVCB	organic	85586-34-1	287-836-1	0.90309	NA	0.90309	0.90309	1	8	avlogUSEtox
UVCB	organic	85631-26-1	287-973-7	0.501786	0.52621	-0.239353	0.991226	4	3.17531	avlogUSEtox
UVCB	organic	85632-63-9	288-048-0	-0.886057	NA	-0.886057	-0.886057	1	0.13	avlogUSEtox
mono	organic	96-34-4	202-501-1	0.20412	NA	0.20412	0.20412	1	1.6	avlogUSEtox
UVCB	organic	85711-26-8	288-284-4	0.720348	0.199555	0.431364	0.887258	4	5.25228	avlogUSEtox
UVCB	organic	85711-46-2	288-306-2	0.0681859	NA	0.0681859	0.0681859	1	1.17	avlogUSEtox
UVCB	organic	85711-55-3	288-315-1	0.997378	0.260873	0.812913	1.18184	2	9.93982	avlogUSEtox
UVCB	organic	85865-69-6	288-668-1	2.47712	NA	2.47712	2.47712	1	300	avlogUSEtox
UVCB	organic	85940-32-5	288-922-1	0.574549	0.868974	-0.482706	1.75587	6	3.75447	avlogUSEtox
UVCB	organic	85940-40-5	288-927-9	0.442511	0.155383	0.263636	0.544068	3	2.7702	avlogUSEtox
mono	organic	85959-68-8	289-064-0	2.49643	0.664305	1.59988	3.04727	4	313.638	avlogUSEtox
mono	organic	96-45-7	202-506-9	2.59287	1.45026	1.25527	3.87506	4	391.625	avlogUSEtox
UVCB	organic	86089-17-0	289-185-9	-0.971959	0.798888	-1.82019	0.100371	4	0.10667	avlogUSEtox
mono	organic	86261-90-7	289-214-5	2.57947	0.396926	2	2.89708	4	379.728	avlogUSEtox
multi	organic	87061-04-9	289-296-2	1.99561	0.21286	1.8451	2.14613	2	98.9949	avlogUSEtox
UVCB	organic	90063-97-1	290-058-5	0.385606	NA	0.385606	0.385606	1	2.43	avlogUSEtox
UVCB	organic	90170-42-6	290-475-2	1.16728	0.417364	0.872156	1.4624	2	14.6986	avlogUSEtox
UVCB	organic	90170-43-7	290-476-8	0.985935	0.430989	0.623249	1.4624	3	9.68132	avlogUSEtox
UVCB	organic	90268-36-3	290-836-4	1.06437	0.739807	0.30103	1.77815	3	11.5978	avlogUSEtox
UVCB	organic	90342-32-8	291-169-1	0.190106	0.26885	0	0.380211	2	1.54919	avlogUSEtox
mono	organic	96-48-0	202-509-5	2.12531	0.533328	1.74819	2.50243	2	133.447	avlogUSEtox
UVCB	organic	90411-76-0	291-454-0	1.95328	NA	1.95328	1.95328	1	89.8	avlogUSEtox
UVCB	organic	90480-71-0	291-807-9	-1.15304	NA	-1.15304	-1.15304	1	0.0703	avlogUSEtox
UVCB	organic	90604-40-3	292-334-0	0.210247	1.42284	-1.2122	1.63347	3	1.62273	avlogUSEtox
mono	organic	58-08-2	200-362-1	2.0998	0.226665	1.93952	2.26007	2	125.833	avlogUSEtox
mono	organic	96-49-1	202-510-0	4.24756	0.674172	3.77085	4.72428	2	17683.3	avlogUSEtox
UVCB	organic	90622-27-8	292-427-6	1.54407	NA	1.54407	1.54407	1	35	avlogUSEtox
UVCB	organic	90622-29-0	292-429-7	1.54407	NA	1.54407	1.54407	1	35	avlogUSEtox
UVCB	organic	90640-32-7	292-550-5	-0.495157	0.289777	-0.79588	-0.0457575	7	0.319774	avlogUSEtox
UVCB	organic	90640-43-0	292-562-0	-1.25934	0.655189	-2.20761	-0.803791	4	0.0550375	avlogUSEtox
UVCB	organic	90640-45-2	292-564-1	-0.708428	0.296621	-1.04442	-0.259873	5	0.195691	avlogUSEtox
multi	organic	90640-66-7	292-587-7	1.55121	0.998257	0.64836	2.62325	3	35.5802	avlogUSEtox
mono	organic	96-67-3	202-523-1	2.59998	1.03772	2.02322	4.69889	6	398.089	avlogUSEtox
multi	organic	90640-67-8	292-588-2	1.82457	0.771316	1	2.75587	5	66.7676	avlogUSEtox
UVCB	organic	90640-80-5	292-602-7	1.70148	0.285318	1.49973	1.90323	2	50.2896	avlogUSEtox
UVCB	organic	90640-81-6	292-603-2	1.70148	0.285318	1.49973	1.90323	2	50.2896	avlogUSEtox
UVCB	organic	90640-82-7	292-604-8	1.70148	0.285318	1.49973	1.90323	2	50.2896	avlogUSEtox
UVCB	organic	90640-84-9	292-605-3	0.757064	0.849742	-0.216096	1.35218	3	5.71563	avlogUSEtox
UVCB	organic	90640-86-1	292-607-4	1.70148	0.285318	1.49973	1.90323	2	50.2896	avlogUSEtox
UVCB	organic	90641-05-7	292-628-9	0.757064	0.849742	-0.216096	1.35218	3	5.71563	avlogUSEtox
UVCB	organic	90641-12-6	292-636-2	0.781103	0.815977	0.20412	1.35809	2	6.04091	avlogUSEtox
mono	organic	96-69-5	202-525-2	-0.693995	0.420595	-1.17393	-0.157391	4	0.202304	avlogUSEtox
UVCB	organic	90989-41-6	292-697-5	0.289622	0.0748084	0.20412	0.34302	3	1.94815	avlogUSEtox
UVCB	organic	90990-08-2	292-769-6	0.501786	0.52621	-0.239353	0.991226	4	3.17531	avlogUSEtox
UVCB	organic	90990-10-6	292-771-7	0.501786	0.52621	-0.239353	0.991226	4	3.17531	avlogUSEtox
UVCB	organic	90990-11-7	292-772-2	0.991226	NA	0.991226	0.991226	1	9.8	avlogUSEtox
mono	organic	96-76-4	202-532-0	0.102278	0.348921	-0.30103	0.542825	4	1.26555	avlogUSEtox
UVCB	organic	91031-48-0	292-951-5	2.47712	NA	2.47712	2.47712	1	300	avlogUSEtox
UVCB	organic	91031-58-2	292-962-5	2.47712	NA	2.47712	2.47712	1	300	avlogUSEtox
mono	organic	96-93-5	202-546-7	2.85665	0.707153	2.17578	3.58744	3	718.87	avlogUSEtox
UVCB	organic	91051-01-3	293-049-4	-0.111639	0.448688	-0.612565	1.02269	11	0.773324	avlogUSEtox
UVCB	organic	91051-53-5	293-106-3	-1.13077	NA	-1.13077	-1.13077	1	0.074	avlogUSEtox
UVCB	organic	91052-13-0	293-170-2	0.956649	NA	0.956649	0.956649	1	9.05	avlogUSEtox
UVCB	organic	91052-28-7	293-187-5	2.47129	NA	2.47129	2.47129	1	296	avlogUSEtox
UVCB	organic	91052-49-2	293-209-3	1.08314	0.099427	1.01284	1.15345	2	12.11	avlogUSEtox
mono	organic	96-96-8	202-547-2	1.06801	0.731449	0.182129	2.02829	5	11.6951	avlogUSEtox
UVCB	organic	91052-54-9	293-215-6	2.47129	NA	2.47129	2.47129	1	296	avlogUSEtox
UVCB	organic	91053-50-8	293-316-5	0.974972	NA	0.974972	0.974972	1	9.44	avlogUSEtox
UVCB	organic	91078-64-7	293-346-9	1.89209	NA	1.89209	1.89209	1	78	avlogUSEtox
UVCB	organic	91081-53-7	293-659-0	1.47376	1.12564	0.230449	2.95952	4	29.7685	avlogUSEtox
mono	organic	96-97-9	202-548-8	1.75761	1.06642	0.526339	2.38816	3	57.2288	avlogUSEtox
UVCB	organic	91648-65-6	293-927-7	1.61278	NA	1.61278	1.61278	1	41	avlogUSEtox
UVCB	organic	91722-01-9	294-402-5	1.19529	0.320889	0.829482	1.42927	3	15.678	avlogUSEtox
UVCB	organic	91722-14-4	294-415-6	1.41497	NA	1.41497	1.41497	1	26	avlogUSEtox
UVCB	organic	91744-28-4	294-590-9	1.08314	0.099427	1.01284	1.15345	2	12.11	avlogUSEtox
mono	organic	96-98-0	202-549-3	2.06948	NA	2.06948	2.06948	1	117.35	avlogUSEtox
UVCB	organic	91744-56-8	294-620-0	1.69548	NA	1.69548	1.69548	1	49.6	avlogUSEtox
UVCB	organic	91770-03-5	294-785-9	1.54818	NA	1.54818	1.54818	1	35.3333	avlogUSEtox
UVCB	organic	91844-53-0	295-118-4	1.38387	0.272234	1.07555	1.59106	3	24.2033	avlogUSEtox
mono	organic	97-00-7	202-551-4	-0.276879	0.202744	-0.56623	-0.124939	4	0.528592	avlogUSEtox
UVCB	organic	91994-95-5	295-253-9	-0.10134	0.176841	-0.328825	0.146608	6	0.791881	avlogUSEtox
UVCB	organic	91995-17-4	295-278-5	1.70148	0.285318	1.49973	1.90323	2	50.2896	avlogUSEtox
UVCB	organic	91995-49-2	295-310-8	0.781103	0.815977	0.20412	1.35809	2	6.04091	avlogUSEtox
UVCB	organic	91995-60-7	295-322-3	2.5838	0.395138	2	2.86847	4	383.528	avlogUSEtox
mono	organic	97-36-9	202-576-0	2.12643	0.383978	1.85491	2.39794	2	133.791	avlogUSEtox
UVCB	organic	92044-87-6	295-366-3	3.34242	NA	3.34242	3.34242	1	2200	avlogUSEtox
UVCB	organic	92045-34-6	295-415-9	0.541325	0.401137	0.257679	0.824971	2	3.47796	avlogUSEtox
mono	organic	58-22-0	200-370-5	-0.221849	NA	-0.221849	-0.221849	1	0.6	avlogUSEtox
mono	organic	97-39-2	202-577-6	0.891629	0.275976	0.650308	1.28556	4	7.79165	avlogUSEtox
mono	organic	97-52-9	202-588-6	1.35563	0.447584	0.849419	1.69897	3	22.6796	avlogUSEtox
UVCB	organic	92062-22-1	295-536-7	1.24649	0.532305	0.491362	1.78604	5	17.6398	avlogUSEtox
UVCB	organic	92062-36-7	295-551-9	0.724722	0.361785	0.308601	0.964731	3	5.30545	avlogUSEtox
mono	organic	97-53-0	202-589-1	0.864442	0.734755	0.0374265	1.44196	3	7.31884	avlogUSEtox
UVCB	organic	92128-22-8	295-714-4	-0.668314	0.404978	-0.954677	-0.381952	2	0.214628	avlogUSEtox
UVCB	organic	92128-40-0	295-734-3	2.15388	0.907923	1.51188	2.79588	2	142.522	avlogUSEtox
UVCB	organic	92128-65-9	295-762-6	0.724722	0.361785	0.308601	0.964731	3	5.30545	avlogUSEtox
UVCB	organic	92128-68-2	295-765-2	0.807971	0.38383	0.447158	1.50981	6	6.42645	avlogUSEtox
UVCB	organic	92129-33-4	295-835-2	0.308162	0.576171	-0.501689	1.2266	7	2.03312	avlogUSEtox
UVCB	organic	92129-53-8	295-855-1	1.47376	1.12564	0.230449	2.95952	4	29.7685	avlogUSEtox
UVCB	organic	92731-41-4	296-543-8	1.77522	1.12291	0.39794	2.79941	6	59.5959	avlogUSEtox
UVCB	organic	92908-35-5	296-664-6	2.73598	0.638581	2.28443	3.18752	2	544.472	avlogUSEtox
UVCB	organic	92908-36-6	296-665-1	2.16624	0.167144	2.04805	2.28443	2	146.636	avlogUSEtox
UVCB	organic	93164-85-3	296-866-4	-0.816872	2.23642	-2.93554	1.52114	3	0.15245	avlogUSEtox
UVCB	organic	93334-10-2	297-083-0	0.260071	NA	0.260071	0.260071	1	1.82	avlogUSEtox
UVCB	organic	93572-32-8	297-462-0	1.16468	0.911038	0.520484	1.80889	2	14.6112	avlogUSEtox
mono	organic	97-63-2	202-597-5	2.10973	0.596762	1.57544	2.75374	3	128.743	avlogUSEtox
mono	organic	93686-48-7	297-701-9	0.491362	NA	0.491362	0.491362	1	3.1	avlogUSEtox
UVCB	organic	93762-77-7	297-794-6	-0.673394	0.100881	-0.744727	-0.60206	2	0.212132	avlogUSEtox
mono	organic	97-65-4	202-599-6	1.6721	NA	1.6721	1.6721	1	47	avlogUSEtox
UVCB	organic	93821-12-6	298-697-1	-0.10134	0.176841	-0.328825	0.146608	6	0.791881	avlogUSEtox
mono	organic	97-72-3	202-603-6	2.04221	0.46707	1.65225	2.63849	5	110.208	avlogUSEtox
UVCB	organic	93924-10-8	300-202-1	-0.308476	0.571313	-1.55129	0.146608	7	0.4915	avlogUSEtox
UVCB	organic	93924-11-9	300-203-7	-0.308476	0.571313	-1.55129	0.146608	7	0.4915	avlogUSEtox
mono	organic	97-74-5	202-605-7	0.100379	0.661955	-0.785156	0.724276	4	1.26003	avlogUSEtox
UVCB	organic	93925-37-2	300-339-7	1.48119	0.384708	1.04139	1.75527	3	30.2821	avlogUSEtox
UVCB	organic	94108-97-1	302-434-9	0.0965623	0.0245805	0.0791812	0.113943	2	1.249	avlogUSEtox
mono	organic	94200-74-5	303-553-9	1.49979	0.561439	0.744293	2.06819	4	31.6074	avlogUSEtox
multi	organic	94201-73-7	303-662-1	1.16434	0.223271	1.00647	1.32222	2	14.5997	avlogUSEtox
mono	organic	97-77-8	202-607-8	-0.944068	0.267544	-1.19723	-0.611504	6	0.113745	avlogUSEtox
UVCB	organic	94279-90-0	304-835-4	2.34365	0.561032	1.94694	2.74036	2	220.624	avlogUSEtox
mono	organic	97-78-9	202-608-3	1.75766	0.278548	1.47276	2.02938	3	57.2353	avlogUSEtox
UVCB	organic	95009-22-6	305-748-4	1.56955	NA	1.56955	1.56955	1	37.1147	avlogUSEtox
UVCB	organic	95193-59-2	305-871-3	2.15388	0.907923	1.51188	2.79588	2	142.522	avlogUSEtox
UVCB	organic	95371-11-2	305-979-0	2.34365	0.561032	1.94694	2.74036	2	220.624	avlogUSEtox
mono	organic	58-55-9	200-385-7	2.12521	0.177074	2	2.25042	2	133.417	avlogUSEtox
mono	organic	97-86-9	202-613-0	1.20106	0.353564	0.824416	1.64345	4	15.8878	avlogUSEtox
UVCB	organic	96152-40-8	306-111-3	2.2769	0.456428	1.81954	2.73239	3	189.19	avlogUSEtox
UVCB	organic	97280-83-6	306-479-5	-1.10632	1.60794	-2.1952	1.25527	4	0.0782855	avlogUSEtox
UVCB	organic	97280-95-0	306-492-6	-0.308476	0.571313	-1.55129	0.146608	7	0.4915	avlogUSEtox
mono	organic	97-88-1	202-615-1	1.233	0.64241	0.222716	2.10721	8	17.1002	avlogUSEtox
UVCB	organic	97358-80-0	306-657-2	2.47129	NA	2.47129	2.47129	1	296	avlogUSEtox
UVCB	organic	97488-98-7	307-037-4	2.34365	0.561032	1.94694	2.74036	2	220.624	avlogUSEtox
UVCB	organic	97489-04-8	307-044-2	2.34365	0.561032	1.94694	2.74036	2	220.624	avlogUSEtox
UVCB	organic	97489-15-1	307-055-2	1.30416	0.491339	0.977507	2.03121	4	20.1447	avlogUSEtox
UVCB	organic	97592-79-5	307-276-4	-1.31367	0.223597	-1.54821	-1.10292	3	0.0485654	avlogUSEtox
UVCB	organic	97592-99-9	307-298-4	-0.10134	0.176841	-0.328825	0.146608	6	0.791881	avlogUSEtox
UVCB	organic	97593-00-5	307-300-3	-0.10134	0.176841	-0.328825	0.146608	6	0.791881	avlogUSEtox
mono	organic	97-90-5	202-617-2	1.34813	0.263453	1.1894	1.65225	3	22.2913	avlogUSEtox
UVCB	organic	97593-01-6	307-301-9	-0.333687	0.529076	-1.55129	0.146608	8	0.463781	avlogUSEtox
UVCB	organic	97862-28-7	308-072-8	0.78533	NA	0.78533	0.78533	1	6.1	avlogUSEtox
multi	organic	97925-95-6	308-208-6	-0.811136	0.82438	-1.75449	-0.229148	3	0.154477	avlogUSEtox
UVCB	organic	100209-50-5	309-358-5	2	NA	2	2	1	100	avlogUSEtox
UVCB	organic	100402-60-6	309-496-6	2.7574	NA	2.7574	2.7574	1	572	avlogUSEtox
UVCB	organic	100683-96-3	309-665-4	2.22789	NA	2.22789	2.22789	1	169	avlogUSEtox
mono	organic	97-97-2	202-624-0	2	NA	2	2	1	100	avlogUSEtox
UVCB	organic	101012-97-9	309-798-8	0.197464	1.16609	-0.627088	1.02202	2	1.57566	avlogUSEtox
UVCB	organic	101316-44-3	309-849-4	1.66912	1.12081	0.491362	2.72263	3	46.6794	avlogUSEtox
UVCB	organic	101316-49-8	309-855-7	1.70148	0.285318	1.49973	1.90323	2	50.2896	avlogUSEtox
UVCB	organic	101316-62-5	309-867-2	0.207453	0.0643087	0.146128	0.274379	3	1.61232	avlogUSEtox
UVCB	organic	101316-84-1	309-886-6	1.25285	NA	1.25285	1.25285	1	17.9	avlogUSEtox
multi	organic	101357-16-8	309-913-1	0.34769	0.427858	-0.0150359	0.819544	3	2.22684	avlogUSEtox
UVCB	organic	101631-14-5	309-939-3	0.379285	0.109385	0.253876	0.455011	3	2.39489	avlogUSEtox
UVCB	organic	101896-26-8	309-984-9	1.03073	0.256288	0.737193	1.36173	4	10.7332	avlogUSEtox
UVCB	organic	101896-27-9	309-985-4	0.757064	0.849742	-0.216096	1.35218	3	5.71563	avlogUSEtox
UVCB	organic	102110-15-6	310-013-6	0.207453	0.0643087	0.146128	0.274379	3	1.61232	avlogUSEtox
UVCB	organic	102242-52-4	310-083-8	1.34242	NA	1.34242	1.34242	1	22	avlogUSEtox
UVCB	organic	121158-58-5	310-154-3	0.0765354	1.78744	-2.08355	2.2266	5	1.19271	avlogUSEtox
mono	organic	98-01-1	202-627-7	1.06757	0.065587	1.02119	1.11394	2	11.6833	avlogUSEtox
UVCB	organic	140362-65-8	310-256-8	1.35809	NA	1.35809	1.35809	1	22.8079	avlogUSEtox
UVCB	organic	161907-77-3	310-287-7	3.25103	NA	3.25103	3.25103	1	1782.5	avlogUSEtox
UVCB	organic	161907-79-5	310-289-8	4.45227	0.359347	4.14817	4.8488	3	28331.5	avlogUSEtox
mono	organic		400-060-1	-1.35985	NA	-1.35985	-1.35985	1	0.0436667	avlogUSEtox
mono	organic		400-100-8	0.380211	NA	0.380211	0.380211	1	2.4	avlogUSEtox
mono	organic	87787-67-5	400-390-6	2.03106	0.424795	1.43136	2.40705	4	107.414	avlogUSEtox
mono	organic		400-400-9	2.47273	0.745666	1.94547	3	2	296.985	avlogUSEtox
mono	organic		400-410-3	0.20903	0.301786	-0.00436481	0.422426	2	1.61819	avlogUSEtox
mono	organic	36669-85-9	400-480-5	1.64863	0.260554	1.49136	1.94939	3	44.5281	avlogUSEtox
mono	organic		400-600-6	0.483518	0.418865	0.151919	0.954243	3	3.04451	avlogUSEtox
mono	organic		400-660-3	3.01563	0.293237	2.80828	3.22298	2	1036.64	avlogUSEtox
mono	organic		400-720-9	1.81847	0.474034	1.31597	2.25768	3	65.8373	avlogUSEtox
multi	organic		400-830-7	0.712277	0.34539	0.447158	1.22011	4	5.15558	avlogUSEtox
mono	organic	98-09-9	202-636-6	1.6192	NA	1.6192	1.6192	1	41.61	avlogUSEtox
mono	organic		400-910-1	2.02558	0.21286	1.87506	2.17609	2	106.066	avlogUSEtox
mono	organic		401-000-7	2.25393	1.00389	1.54407	2.96379	2	179.444	avlogUSEtox
multi	organic		401-030-0	0.75487	0.18614	0.623249	0.886491	2	5.68683	avlogUSEtox
mono	organic		401-280-0	0.416134	0.363963	0.0413927	0.826075	5	2.60696	avlogUSEtox
mono	organic	58-86-6	200-400-7	5.88798	0.70612	5.11394	6.49693	3	772652	avlogUSEtox
mono	organic	98-11-3	202-638-7	2.36523	NA	2.36523	2.36523	1	231.865	avlogUSEtox
mono	organic		401-300-8	1.92942	NA	1.92942	1.92942	1	85	avlogUSEtox
mono	organic		401-310-2	1.51982	0.395302	1.2403	1.79934	2	33.0994	avlogUSEtox
multi	organic		401-620-8	1.17018	0.351122	0.542825	1.34242	5	14.7974	avlogUSEtox
mono	organic		401-670-0	1.2119	0.254645	0.792392	1.4764	5	16.2892	avlogUSEtox
UVCB	organic	255881-94-8	401-850-9	-1.47496	NA	-1.47496	-1.47496	1	0.0335	avlogUSEtox
mono	organic		401-990-0	0.82633	0.0466308	0.766431	0.863323	4	6.70394	avlogUSEtox
mono	organic	98-16-8	202-643-4	0.786407	0.502107	0.431364	1.14145	2	6.11515	avlogUSEtox
mono	organic		402-140-1	1.63844	0.0817279	1.54407	1.68631	3	43.4947	avlogUSEtox
mono	organic		402-240-5	0.90309	NA	0.90309	0.90309	1	8	avlogUSEtox
multi	organic		402-330-4	1.81491	NA	1.81491	1.81491	1	65.3	avlogUSEtox
mono	organic		402-420-3	1.57054	0	1.57054	1.57054	2	37.2	avlogUSEtox
mono	organic	98-29-3	202-653-9	-0.0774189	0.986466	-0.920819	1.00732	3	0.836722	avlogUSEtox
mono	organic	105076-77-5	402-430-8	2.04532	NA	2.04532	2.04532	1	111	avlogUSEtox
mono	organic	111850-26-1	402-480-0	2.55691	NA	2.55691	2.55691	1	360.5	avlogUSEtox
mono	organic		402-580-4	2.38739	NA	2.38739	2.38739	1	244	avlogUSEtox
mono	organic		402-670-3	2.38916	0.565279	1.98945	2.78888	2	244.998	avlogUSEtox
multi	organic		402-770-7	1.08586	0.134517	0.939519	1.20412	3	12.186	avlogUSEtox
mono	organic		402-860-6	2	NA	2	2	1	100	avlogUSEtox
mono	organic	98-37-3	202-662-8	2.25767	0.121419	2.12496	2.38419	4	180.996	avlogUSEtox
mono	organic		402-950-5	-1	NA	-1	-1	1	0.1	avlogUSEtox
multi	organic	137398-54-0	403-030-6	-0.696272	0.180505	-0.823909	-0.568636	2	0.201246	avlogUSEtox
[truncated: 2,010 more rows]

## Sheet: table TS3
Table S3: Hazard values calculated using Acute EC50 eq only
CAS.Number	EC.Number	Substance type	Substance type 2	avlogValue (mg/l)	sd	min	max	Number of taxonimic group	HC50 (mg/)	HC10 (mg/)	HC20 (mg/)	TYPE
200-001-8	50-00-0	mono	organic	1.33515	0.604334	0.536306	2.64345	12	21.6347	3.92316	7.0499	AcuteEC50eq
200-813-2	74-83-9	mono	organic	0.503019	0.124515	0.414973	0.591065	2	3.18434	2.45575	2.68484	AcuteEC50eq
204-695-3	124-30-1	mono	organic	-0.48935	0.316989	-0.79588	-0.0457575	6	0.324078	0.137977	0.184974	AcuteEC50eq
204-697-4	124-40-3	mono	organic	1.8496	0.592413	0.954243	2.59846	6	70.7299	14.3398	24.8003	AcuteEC50eq
204-699-5	124-41-4	mono	organic	3.82596	1.0105	1.60638	4.45932	7	6698.18	423.657	1092.92	AcuteEC50eq
204-706-1	124-63-0	mono	organic	1.35934	0.275665	1.04139	1.53148	3	22.8739	11.7731	14.788	AcuteEC50eq
204-707-7	124-64-1	mono	organic	1.13308	1.06751	-0.368556	2.53148	9	13.5855	0.697024	1.93205	AcuteEC50eq
204-709-8	124-68-5	mono	organic	2.42628	0.24966	2.27875	2.71454	3	266.86	146.232	179.772	AcuteEC50eq
204-727-6	125-12-2	mono	organic	0.54444	0.362597	0.11694	1	4	3.503	1.38679	1.90614	AcuteEC50eq
200-814-8	74-84-0	mono	organic	1.50494	0.348506	1.07981	1.84155	4	31.9843	13.1264	17.8206	AcuteEC50eq
204-783-1	126-33-0	mono	organic	2.8147	0.163674	2.69897	2.93044	2	652.687	463.858	521.555	AcuteEC50eq
204-793-6	126-57-8	mono	organic	-3.90309	NA	-3.90309	-3.90309	1	0.000125	NA	NA	AcuteEC50eq
204-794-1	126-58-9	mono	organic	3.55145	NA	3.55145	3.55145	1	3560	NA	NA	AcuteEC50eq
204-798-3	126-71-6	mono	organic	1.2814	0.201765	1.04139	1.53275	4	19.1161	11.4148	13.6251	AcuteEC50eq
204-800-2	126-73-8	mono	organic	0.647268	0.331262	0.113943	0.944483	9	4.43883	1.76611	2.42335	AcuteEC50eq
204-809-1	126-86-3	multi	organic	1.57685	0.318194	1.17609	1.95176	4	37.7443	16.7379	22.1274	AcuteEC50eq
204-812-8	126-92-1	mono	organic	2.69618	0.0173056	2.68395	2.70842	2	496.803	479.183	485.16	AcuteEC50eq
204-814-9	126-96-5	mono	no info	2.52043	0.548604	1.81291	3.34082	5	331.459	77.9093	128.073	AcuteEC50eq
204-815-4	126-97-6	mono	organic	1.04869	0.829148	0.462398	1.63499	2	11.1865	1.98301	3.59133	AcuteEC50eq
204-817-5	126-98-7	mono	organic	2.04153	0.539825	1.30535	2.549	4	110.034	27.6948	44.47	AcuteEC50eq
200-815-3	74-85-1	mono	organic	1.78222	0.253407	1.48183	2.10041	4	60.5651	31.694	39.5843	AcuteEC50eq
204-818-0	126-99-8	mono	organic	1.08619	0.0462894	1.05346	1.11893	2	12.1953	11.0725	11.4458	AcuteEC50eq
204-820-1	127-06-0	mono	organic	2.33357	0.494972	1.5939	2.61043	4	215.561	60.8447	93.9296	AcuteEC50eq
204-822-2	127-08-2	mono	organic	3.69601	NA	3.69601	3.69601	1	4966	NA	NA	AcuteEC50eq
204-825-9	127-18-4	mono	organic	1.15539	0.523099	0.561101	2.11394	7	14.3017	3.4256	5.5949	AcuteEC50eq
204-839-5	127-39-9	mono	organic	3.03073	NA	3.03073	3.03073	1	1073.31	NA	NA	AcuteEC50eq
204-844-2	127-47-9	mono	organic	0.6892	1.37101	-0.987163	1.94448	4	4.88877	0.147089	0.489689	AcuteEC50eq
204-847-9	127-52-6	mono	organic	0.0874658	1.63773	-1.07058	1.24551	2	1.22311	0.0401207	0.129667	AcuteEC50eq
204-853-1	127-63-9	mono	organic	1.3699	0.201876	1.13704	1.49554	3	23.4369	14.4099	17.0285	AcuteEC50eq
200-816-9	74-86-2	mono	organic	2.29203	0.496663	1.75587	2.7364	3	195.898	59.201	89.2753	AcuteEC50eq
204-857-3	127-68-4	mono	organic	3.62837	0.367818	3.36829	3.88846	2	4249.85	1972.69	2567.31	AcuteEC50eq
204-873-0	127-95-7	mono	organic	2.75341	0.794683	2.21005	3.66548	3	566.778	83.5354	161.184	AcuteEC50eq
204-874-6	127-96-8	multi	organic	2.29738	0.123504	2.21005	2.38471	2	198.327	153.272	167.449	AcuteEC50eq
204-875-1	128-03-0	mono	organic	-0.296365	0.266131	-0.60206	-0.116339	3	0.5054	0.266171	0.331707	AcuteEC50eq
204-876-7	128-04-1	mono	organic	-0.151947	0.368483	-0.60206	0.414973	5	0.70478	0.266488	0.372109	AcuteEC50eq
204-877-2	128-08-5	mono	organic	-0.187087	NA	-0.187087	-0.187087	1	0.65	NA	NA	AcuteEC50eq
204-881-4	128-37-0	mono	organic	-0.0801981	0.337376	-0.318759	0.158362	2	0.831384	0.41122	0.52363	AcuteEC50eq
204-884-0	128-39-2	mono	organic	0.219595	0.582208	-0.346787	1.11394	5	1.65804	0.356645	0.604403	AcuteEC50eq
204-886-1	128-44-9	mono	organic	2.74441	1.26424	1.1997	4.64883	6	555.146	18.4242	59.307	AcuteEC50eq
200-817-4	74-87-3	mono	organic	2.49907	0.170528	2.30103	2.74036	6	315.548	199.328	233.373	AcuteEC50eq
204-909-5	128-80-3	mono	organic	2.20662	NA	2.20662	2.20662	1	160.923	NA	NA	AcuteEC50eq
204-975-5	130-13-2	mono	organic	3.4457	NA	3.4457	3.4457	1	2790.62	NA	NA	AcuteEC50eq
204-984-4	130-26-7	mono	organic	2.01595	NA	2.01595	2.01595	1	103.741	NA	NA	AcuteEC50eq
205-011-6	131-11-3	mono	organic	1.97816	0.547441	1.59106	2.36526	2	95.0964	30.3442	44.9131	AcuteEC50eq
205-016-3	131-17-9	mono	organic	0.251768	0.772028	-0.638272	0.740363	3	1.78553	0.277927	0.526314	AcuteEC50eq
205-029-4	131-56-6	mono	organic	0.731812	0.23138	0.568202	0.895423	2	5.39277	3.32764	3.92748	AcuteEC50eq
205-031-5	131-57-7	mono	organic	0.407955	0.588644	-0.267606	1.30963	5	2.55832	0.541028	0.922237	AcuteEC50eq
200-819-5	74-88-4	mono	organic	0.0750552	0.238103	-0.244125	0.326336	4	1.18865	0.646837	0.797095	AcuteEC50eq
205-124-0	133-91-5	mono	organic	0.849321	0.303896	0.518044	1.40176	6	7.06841	3.11743	4.12896	AcuteEC50eq
205-126-1	134-03-2	mono	petroleum product	1.86923	NA	1.86923	1.86923	1	74	NA	NA	AcuteEC50eq
205-182-7	135-19-3	mono	organic	0.606899	0.521212	-0.0705811	1.3927	5	4.04482	1.02202	1.63888	AcuteEC50eq
205-187-4	135-37-5	mono	organic	2.37939	0.101667	2.3075	2.45127	2	239.544	193.756	208.392	AcuteEC50eq
205-201-9	135-57-9	mono	organic	-1.02228	NA	-1.02228	-1.02228	1	0.095	NA	NA	AcuteEC50eq
205-205-0	135-61-5	mono	organic	0.123852	NA	0.123852	0.123852	1	1.33	NA	NA	AcuteEC50eq
205-206-6	135-62-6	mono	organic	0.146128	NA	0.146128	0.146128	1	1.4	NA	NA	AcuteEC50eq
200-820-0	74-89-5	mono	organic	2.76849	0.202896	2.52926	3	4	586.806	349.389	417.456	AcuteEC50eq
205-232-8	136-23-2	mono	organometallic	0.313871	0.916541	-0.724764	1.47323	4	2.06002	0.19799	0.442421	AcuteEC50eq
205-238-0	136-30-1	mono	organometallic	0.809817	1.3149	-0.0409586	2.32428	3	6.45383	0.271602	0.805833	AcuteEC50eq
205-249-0	136-51-6	mono	inorganic	2.27674	0.368915	1.69285	2.69897	5	189.123	71.4289	99.7784	AcuteEC50eq
205-250-6	136-52-7	mono	inorganic	0.982375	0.852492	-0.585394	2.34842	15	9.60229	0.8451	1.94638	AcuteEC50eq
205-251-1	136-53-8	mono	inorganic	0.0597029	1.04188	-1.02987	2	7	1.14737	0.066608	0.176962	AcuteEC50eq
205-281-5	137-16-6	mono	organic	1.75766	0.278548	1.47276	2.02938	3	57.2353	29.2548	36.8342	AcuteEC50eq
205-286-2	137-26-8	mono	organic	-0.990461	0.28646	-1.33724	-0.568636	5	0.102221	0.0479936	0.0622158	AcuteEC50eq
205-288-3	137-30-4	mono	organometallic	-0.830163	0.713568	-1.31876	0.230449	4	0.147855	0.0238715	0.0446419	AcuteEC50eq
205-289-9	137-32-6	mono	organic	2.05308	NA	2.05308	2.05308	1	113	NA	NA	AcuteEC50eq
205-299-3	137-51-9	mono	organic	2.46691	0.120652	2.3816	2.55223	2	293.03	227.813	248.377	AcuteEC50eq
200-821-6	74-90-8	mono	organic	-0.886057	NA	-0.886057	-0.886057	1	0.13	NA	NA	AcuteEC50eq
205-355-7	139-13-9	mono	organic	2.15819	0.399726	1.86332	2.74819	4	143.944	51.827	73.595	AcuteEC50eq
205-358-3	139-33-3	mono	organic	1.76923	1.18418	0.44248	2.71909	3	58.7803	3.38946	9.02586	AcuteEC50eq
205-359-9	139-40-2	mono	organic	0.325117	1.30512	-0.597739	1.24797	2	2.11406	0.138813	0.353527	AcuteEC50eq
205-381-9	139-89-9	mono	organic	2.05272	1.10407	0.44248	2.91455	4	112.906	6.7198	17.701	AcuteEC50eq
205-391-3	140-01-2	mono	organic	2.79528	0.355091	2.38917	3.04727	3	624.133	265.287	355.848	AcuteEC50eq
205-399-7	140-11-4	mono	organic	1.27894	0.702387	0.60206	2.00432	3	19.0083	3.49927	6.25571	AcuteEC50eq
205-410-5	140-29-4	mono	organic	1.75587	NA	1.75587	1.75587	1	57	NA	NA	AcuteEC50eq
205-411-0	140-31-8	mono	organic	2.59949	0.792799	1.76343	3.34044	3	397.642	58.8738	113.422	AcuteEC50eq
200-822-1	74-93-1	mono	organic	0.467732	0.4893	0.120574	1.02735	3	2.93584	0.903102	1.35361	AcuteEC50eq
205-426-2	140-66-9	mono	organic	-0.573368	0.743382	-1.79195	0.278754	6	0.267074	0.0360542	0.0716965	AcuteEC50eq
205-438-8	140-88-5	mono	organic	0.752374	0.39776	0.3727	1.46665	6	5.65424	1.93659	2.79755	AcuteEC50eq
205-439-3	140-89-6	mono	organic	1.889	0.895414	0.793092	3.32035	11	77.4459	6.23565	14.8071	AcuteEC50eq
205-440-9	140-90-9	mono	organic	1.3472	1.1402	-0.60206	3.32035	17	22.2432	0.850359	2.60756	AcuteEC50eq
205-443-5	140-93-2	mono	organic	0.92946	1.43585	-2	2.87072	13	8.50079	0.145056	0.586715	AcuteEC50eq
205-451-9	141-05-9	mono	organic	1.89679	0.243967	1.72428	2.0693	2	78.8473	47.392	56.4414	AcuteEC50eq
205-457-1	141-10-6	tie	tie	0.555006	0.272837	0.287802	0.833147	3	3.58927	1.86	2.33087	AcuteEC50eq
205-465-5	141-17-3	mono	organic	1.8686	1.06724	1.11394	2.62325	2	73.8918	7.97021	17.1184	AcuteEC50eq
205-466-0	141-18-4	mono	organic	0.762722	0.341488	0.364363	1.17508	4	5.79058	2.41947	3.26455	AcuteEC50eq
200-824-2	74-95-3	mono	organic	1.93166	0.34831	1.65321	2.32222	3	85.4395	36.9142	49.2387	AcuteEC50eq
205-476-5	141-27-5	mono	organic	1.22665	0.683772	0.83123	2.0162	3	16.8518	3.24458	5.71176	AcuteEC50eq
205-480-7	141-32-2	mono	organic	0.697964	0.39634	0.322219	1.46665	6	4.98843	1.7151	2.47434	AcuteEC50eq
205-483-3	141-43-5	mono	organic	1.98314	0.945654	0.393553	3.31597	7	96.1917	7.26326	17.6317	AcuteEC50eq
205-487-5	141-52-6	mono	organic	3.25019	1.04908	1.60638	4.14919	5	1779.04	111.604	288.719	AcuteEC50eq
205-488-0	141-53-7	mono	organic	2.87794	0.172623	2.75587	3	2	754.983	526.633	595.946	AcuteEC50eq
205-498-5	141-75-3	mono	organic	1.47311	0.96813	-0.196543	2.47567	9	29.7243	2.01076	5.06888	AcuteEC50eq
205-500-4	141-78-6	mono	organic	2.80921	0.813275	2.32736	3.74819	3	644.477	90.8261	177.967	AcuteEC50eq
200-074-6	50-98-6	mono	organic	2.12311	0.478851	1.74896	2.66276	3	132.773	41.884	62.2375	AcuteEC50eq
200-825-8	74-96-4	mono	organic	2.24304	NA	2.24304	2.24304	1	175	NA	NA	AcuteEC50eq
205-502-5	141-79-7	mono	organic	1.90639	0.0614981	1.86291	1.94988	2	80.6106	70.9027	74.0958	AcuteEC50eq
205-509-3	141-91-3	multi	organic	2.34173	0.178963	2.16622	2.58771	4	219.65	139.03	162.664	AcuteEC50eq
205-517-7	141-98-0	mono	organic	1.63185	0.271955	1.31806	1.79934	3	42.8402	22.2476	27.8592	AcuteEC50eq
205-524-5	142-16-5	mono	organic	1.85451	0.113124	1.77452	1.9345	2	71.5332	56.4931	61.2612	AcuteEC50eq
205-527-1	142-19-8	mono	organic	-0.228101	0.659817	-0.931814	0.50965	5	0.591424	0.103653	0.188456	AcuteEC50eq
205-528-7	142-22-3	mono	organic	0.381775	0.779761	-0.244125	1.25527	3	2.40866	0.367999	0.701355	AcuteEC50eq
205-535-5	142-31-4	mono	organic	2.47197	0.334385	2.23553	2.70842	2	296.466	147.556	187.489	AcuteEC50eq
200-827-9	74-98-6	mono	organic	1.50494	0.348506	1.07981	1.84155	4	31.9843	13.1264	17.8206	AcuteEC50eq
205-550-7	142-62-1	mono	organic	2.02702	0.275538	1.7352	2.31826	4	106.419	52.6273	67.0175	AcuteEC50eq
205-553-3	142-71-2	mono	organometallic	-0.730075	0.49901	-1.25322	0.228583	10	0.186177	0.0460506	0.0743874	AcuteEC50eq
205-563-8	142-82-5	mono	petroleum product	-0.00886438	NA	-0.00886438	-0.00886438	1	0.979796	NA	NA	AcuteEC50eq
205-565-9	142-84-7	mono	organic	1.39578	0.372906	0.959041	1.86534	4	24.8758	9.5919	13.3039	AcuteEC50eq
205-568-5	142-87-0	mono	organic	1.43281	0.711504	0.936514	2.24797	3	27.0901	4.8787	8.78775	AcuteEC50eq
205-569-0	142-88-1	mono	organic	2.27962	0.248601	2.07806	2.62914	4	190.378	100.857	125.436	AcuteEC50eq
200-830-5	75-00-3	mono	organic	1.92395	0.169099	1.76343	2.07188	4	83.9368	54.4851	63.1979	AcuteEC50eq
205-572-7	142-92-7	mono	organic	0.921541	0.0530342	0.88404	0.959041	2	8.3472	7.47276	7.7621	AcuteEC50eq
205-575-3	142-96-1	mono	organic	1.54581	0.309685	1.24797	2.06841	5	35.1404	15.5178	20.544	AcuteEC50eq
205-582-1	143-07-7	mono	organic	1.18304	0.869808	0.556303	2.17609	3	15.242	1.87452	3.84882	AcuteEC50eq
205-583-7	143-08-8	mono	organic	0.670382	0.631988	0	1.25527	3	4.68147	1.02113	1.72223	AcuteEC50eq
205-592-6	143-22-6	mono	organic	3.38634	0.026134	3.34242	3.41502	6	2434.14	2268.67	2324.16	AcuteEC50eq
205-594-7	143-24-8	mono	organic	3.82218	0.0720727	3.77122	3.87315	2	6640.23	5713.09	6015.77	AcuteEC50eq
205-597-3	143-28-2	mono	organic	2.56193	1.01375	1.8451	3.27875	2	364.692	43.9819	90.9135	AcuteEC50eq
205-598-9	143-29-3	mono	organic	2.26291	0.415208	1.72428	2.7185	6	183.192	59.863	87.8832	AcuteEC50eq
205-599-4	143-33-9	mono	inorganic	-0.609932	0.901999	-1.90658	1.44359	13	0.245509	0.0190309	0.0457835	AcuteEC50eq
200-831-0	75-01-4	mono	organic	2.38355	0.546594	1.87177	3.08636	6	241.854	55.4752	91.9624	AcuteEC50eq
205-619-1	144-19-4	mono	organic	2.98227	NA	2.98227	2.98227	1	960	NA	NA	AcuteEC50eq
205-633-8	144-55-8	mono	inorganic	3.30038	0.392023	3.0086	3.85126	4	1997	733.314	1034.3	AcuteEC50eq
205-634-3	144-62-7	mono	organic	2.75341	0.794683	2.21005	3.66548	3	566.778	83.5354	161.184	AcuteEC50eq
205-685-1	147-14-8	mono	organometallic	2.31914	0.520511	1.66276	2.87645	4	208.516	55.1376	87.0478	AcuteEC50eq
205-702-2	147-85-3	mono	organic	1.82014	3.11275	-0.380907	4.02119	2	66.0908	0.0998585	0.928309	AcuteEC50eq
205-710-6	148-18-5	mono	organometallic	0.23943	0.336873	-0.0409586	0.613119	3	1.73552	0.770782	1.01844	AcuteEC50eq
205-736-8	149-30-4	mono	organic	0.61232	0.525293	-0.136677	1.04139	4	4.09563	1.06984	1.6961	AcuteEC50eq
205-739-4	149-44-0	mono	organic	2.13359	0.61464	1.69897	2.5682	2	136.015	37.7227	58.5874	AcuteEC50eq
205-743-6	149-57-5	mono	organic	2.27674	0.368915	1.69285	2.69897	5	189.123	71.4289	99.7784	AcuteEC50eq
200-832-6	75-02-5	mono	organic	2.13035	0.430039	1.66932	2.52061	3	135.006	47.9034	68.3655	AcuteEC50eq
205-745-7	149-73-5	mono	organic	2.83885	NA	2.83885	2.83885	1	690	NA	NA	AcuteEC50eq
205-746-2	149-74-6	mono	organic	2.06162	0.681413	1.57978	2.54345	2	115.243	27.805	45.2997	AcuteEC50eq
205-769-8	150-76-5	mono	organic	1.38495	0.656479	0.477121	2.04139	4	24.2633	4.53265	8.0624	AcuteEC50eq
205-771-9	150-78-7	mono	organic	1.89688	0.216858	1.70329	2.1038	4	78.8644	45.3106	54.8051	AcuteEC50eq
205-775-0	150-84-5	mono	organic	0.705578	0.112786	0.625827	0.78533	2	5.07666	4.01211	4.34968	AcuteEC50eq
205-788-1	151-21-3	mono	organic	1.29071	0.644204	0.255273	1.87456	6	19.5303	3.44398	6.24845	AcuteEC50eq
205-792-3	151-50-8	mono	inorganic	-0.609932	0.901999	-1.90658	1.44359	13	0.245509	0.0190309	0.0457835	AcuteEC50eq
205-793-9	151-56-4	mono	organic	0.552039	0.243001	0.380211	0.723866	2	3.56483	2.147	2.5552	AcuteEC50eq
205-840-3	155-04-4	mono	organic	-0.195483	0.0916053	-0.30103	-0.136677	3	0.637554	0.511285	0.551528	AcuteEC50eq
200-834-7	75-04-7	mono	organic	1.45956	0.794687	0.897627	2.02148	2	28.8108	5.48801	9.69672	AcuteEC50eq
205-861-8	156-62-7	mono	organic	1.42393	0.687182	0.778151	2.14613	3	26.5421	5.0685	8.94781	AcuteEC50eq
205-864-4	156-87-6	mono	organic	2.05673	NA	2.05673	2.05673	1	113.953	NA	NA	AcuteEC50eq
205-999-9	280-57-9	mono	organic	2.43727	0.559855	2.04139	2.83315	2	273.697	85.1006	127.084	AcuteEC50eq
206-016-6	287-92-3	mono	organic	0.643006	0.181484	0.361728	0.852968	6	4.39547	2.69581	3.1884	AcuteEC50eq
206-017-1	288-13-1	mono	organic	2.47332	1.22909	1.60423	3.34242	2	297.389	22.8839	55.1916	AcuteEC50eq
206-019-2	288-32-4	mono	organic	2.36998	0.21694	2.12385	2.53339	3	234.414	138.989	166.305	AcuteEC50eq
206-022-9	288-88-0	mono	organic	1.71894	1.05951	0.80618	2.88081	3	52.3526	4.07644	9.79176	AcuteEC50eq
206-056-4	298-07-7	mono	organic	1.78319	NA	1.78319	1.78319	1	60.7	NA	NA	AcuteEC50eq
200-835-2	75-05-8	mono	organic	3.53739	0.313514	3.21484	3.84102	3	3446.57	1619.32	2098.68	AcuteEC50eq
206-058-5	298-12-4	mono	organic	1.81425	NA	1.81425	1.81425	1	65.2	NA	NA	AcuteEC50eq
206-059-0	298-14-6	mono	inorganic	2.90873	0.177847	2.79934	3.11394	3	810.462	528.003	611.673	AcuteEC50eq
206-108-6	301-10-0	mono	no info	1.2248	0.545814	0.838849	1.61075	2	16.7802	5.3726	7.94283	AcuteEC50eq
206-114-9	302-01-2	mono	inorganic	-0.261864	0.927374	-1.86967	0.776701	6	0.547188	0.0449997	0.106082	AcuteEC50eq
206-156-8	304-59-6	mono	organic	2.54464	0.57669	1.61278	3	5	350.465	76.4911	128.982	AcuteEC50eq
206-190-3	306-83-2	mono	organic	1.49117	0.357971	1.23805	1.74429	2	30.9863	14.6818	18.973	AcuteEC50eq
200-836-8	75-07-0	mono	organic	1.92945	0.394733	1.48855	2.37475	4	85.0059	30.9994	43.827	AcuteEC50eq
206-341-3	329-01-1	mono	organic	0.628719	0.279103	0.431364	0.826075	2	4.25323	2.37574	2.90149	AcuteEC50eq
206-354-4	330-54-1	mono	organic	-0.197291	1.39978	-1.82536	1.16732	4	0.634906	0.0177483	0.0605982	AcuteEC50eq
206-370-1	333-20-0	mono	inorganic	1.35081	1.02597	0.17505	2.06446	3	22.4289	1.89342	4.42362	AcuteEC50eq
206-462-1	345-78-8	mono	organic	1.72719	0.0586166	1.68574	1.76864	2	53.3568	47.2141	49.2387	AcuteEC50eq
206-466-3	345-92-6	mono	organic	0.499106	0.285074	0.297528	0.700683	2	3.15577	1.7409	2.13527	AcuteEC50eq
200-837-3	75-08-1	mono	organic	0.457817	0.109751	0.380211	0.535423	2	2.86957	2.28224	2.46889	AcuteEC50eq
206-479-4	348-57-2	mono	organic	1.00441	0.528895	0.630428	1.3784	2	10.1021	3.35067	4.89395	AcuteEC50eq
206-502-8	350-46-9	mono	organic	1.80618	NA	1.80618	1.80618	1	64	NA	NA	AcuteEC50eq
206-526-9	352-93-2	mono	organic	1.62643	0.578617	1.21728	2.03557	2	42.3086	12.65	19.1463	AcuteEC50eq
206-532-1	353-42-4	mono	inorganic	2.3764	0.255006	2.09691	2.5964	3	237.905	128.698	158.917	AcuteEC50eq
206-557-8	354-33-6	mono	organic	2.40275	0.354207	2.15229	2.65321	2	252.784	120.718	155.581	AcuteEC50eq
206-559-9	354-38-1	mono	organic	2.07467	0.143895	1.91256	2.18726	3	118.761	83.9661	94.5782	AcuteEC50eq
206-696-4	367-51-1	mono	organic	1.30357	0.39063	1.02735	1.57978	2	20.1172	8.9039	11.7787	AcuteEC50eq
206-735-5	371-40-4	mono	organic	1.07102	0.652906	0.335642	1.5826	3	11.7765	2.44245	4.19132	AcuteEC50eq
206-736-0	371-41-5	mono	organic	1.85032	NA	1.85032	1.85032	1	70.8463	NA	NA	AcuteEC50eq
206-743-9	372-09-8	mono	organic	1.56628	0.606159	0.872739	1.99476	3	36.837	8.55087	14.117	AcuteEC50eq
200-838-9	75-09-2	mono	organic	2.09179	0.577459	1.43136	2.50159	3	123.536	30.7291	49.5421	AcuteEC50eq
206-750-7	372-31-6	mono	organic	1.60001	0.169988	1.47981	1.7202	2	39.8112	27.9231	31.5386	AcuteEC50eq
206-761-7	373-02-4	mono	inorganic	0.594094	0.971372	-1.16147	2.40654	60	3.9273	0.228901	0.607307	AcuteEC50eq
206-764-3	373-44-4	mono	organic	1.70077	0.797685	1.13672	2.26482	2	50.2076	9.50412	16.8288	AcuteEC50eq
206-768-5	373-61-5	mono	inorganic	2.36866	0.208656	2.09691	2.5964	4	233.703	137.115	164.658	AcuteEC50eq
206-839-0	381-73-7	mono	organic	2.22577	0.143412	2.08596	2.37253	3	168.179	119.044	134.036	AcuteEC50eq
206-851-6	383-63-1	mono	organic	2.81942	1.44004	0.721981	4	4	659.807	16.6411	58.8604	AcuteEC50eq
206-889-3	393-75-9	mono	organic	-0.221849	NA	-0.221849	-0.221849	1	0.6	NA	NA	AcuteEC50eq
200-076-7	51-03-6	mono	organic	0.140087	0.528589	-0.638272	0.818085	8	1.38066	0.32094	0.5296	AcuteEC50eq
200-839-4	75-10-5	mono	organic	2.71488	0.520081	2.15229	3.17811	3	518.66	148.142	227.768	AcuteEC50eq
206-939-4	402-31-3	mono	organic	0.361728	NA	0.361728	0.361728	1	2.3	NA	NA	AcuteEC50eq
206-982-9	407-25-0	mono	organic	2.43378	1.4633	0.745642	3.34029	3	271.504	7.99106	26.8055	AcuteEC50eq
206-992-3	420-04-2	mono	organic	1.40246	0.560311	0.569309	1.90795	5	25.2613	5.75702	9.56471	AcuteEC50eq
207-050-4	428-59-1	mono	organic	0.957128	NA	0.957128	0.957128	1	9.06	NA	NA	AcuteEC50eq
207-096-5	434-03-7	mono	organic	-0.30103	NA	-0.30103	-0.30103	1	0.5	NA	NA	AcuteEC50eq
207-151-3	445-03-4	mono	organic	0.851258	NA	0.851258	0.851258	1	7.1	NA	NA	AcuteEC50eq
207-223-4	454-31-9	mono	organic	0.838849	NA	0.838849	0.838849	1	6.9	NA	NA	AcuteEC50eq
200-842-0	75-12-7	mono	organic	3.8891	0.101264	3.8175	3.96071	2	7746.47	6271.03	6742.79	AcuteEC50eq
207-236-5	455-14-1	mono	organic	0.356483	0.603959	-0.0705811	0.783546	2	2.27239	0.644434	0.993246	AcuteEC50eq
207-256-4	456-04-2	mono	organic	-0.39794	NA	-0.39794	-0.39794	1	0.4	NA	NA	AcuteEC50eq
207-306-5	460-19-5	mono	inorganic	-0.814759	0.796427	-1.55284	0.0293838	3	0.153194	0.022484	0.0434462	AcuteEC50eq
207-312-8	461-58-5	mono	organic	3.56605	0.293712	3.30963	3.88649	3	3681.68	1814.31	2313.2	AcuteEC50eq
207-321-7	462-06-6	mono	organic	0.958227	0.196127	0.819544	1.09691	2	9.08295	6.0325	6.94238	AcuteEC50eq
207-325-9	462-34-0	mono	inorganic	2.63193	0.512419	2.09691	3.31001	4	428.477	115.669	181.319	AcuteEC50eq
207-329-0	462-94-2	mono	organic	2.29786	1.36246	1.33445	3.26126	2	198.545	11.5666	30.6928	AcuteEC50eq
207-330-6	462-95-3	mono	organic	2.88309	NA	2.88309	2.88309	1	764	NA	NA	AcuteEC50eq
207-431-5	470-82-6	mono	organic	1.75587	NA	1.75587	1.75587	1	57	NA	NA	AcuteEC50eq
207-434-1	471-01-2	mono	organic	2.12027	0.0581148	2.07918	2.16137	2	131.909	116.845	121.812	AcuteEC50eq
200-843-6	75-15-0	mono	organic	0.680905	0.4426	0.322219	1.32222	4	4.79628	1.54769	2.28197	AcuteEC50eq
207-529-8	479-27-6	mono	organic	-0.113374	0.779436	-0.769551	0.748188	3	0.77024	0.117771	0.224395	AcuteEC50eq
207-662-1	487-68-3	mono	organic	0.848759	0.173468	0.656098	0.992551	3	7.05926	4.64777	5.36482	AcuteEC50eq
207-837-2	497-18-7	mono	organic	1.13991	0.884027	-0.00877392	1.96341	4	13.8009	1.44133	3.13018	AcuteEC50eq
207-838-8	497-19-8	mono	inorganic	2.54913	0.290864	2.30103	2.86923	3	354.101	175.7	223.487	AcuteEC50eq
207-866-0	498-66-8	mono	organic	1.02401	0.227242	0.863323	1.18469	2	10.5683	6.57782	7.74055	AcuteEC50eq
207-938-1	502-44-3	mono	organic	2.67977	0.526501	2.30963	3.28251	3	478.372	134.538	207.953	AcuteEC50eq
207-975-3	503-74-2	mono	organic	1.97624	0.468024	1.32428	2.63849	7	94.6767	26.3596	40.885	AcuteEC50eq
200-846-2	75-18-3	mono	organic	1.79185	0.492032	1.36173	2.32838	3	61.9227	18.9232	28.4272	AcuteEC50eq
207-980-0	504-02-9	mono	organic	1.42502	0.0633644	1.38021	1.46982	2	26.6083	23.3129	24.3954	AcuteEC50eq
207-988-4	504-29-0	mono	organic	1.0417	0.0963369	0.932256	1.11366	3	11.0078	8.7276	9.45146	AcuteEC50eq
207-997-3	504-63-2	mono	organic	3.53717	0.47101	3.20412	3.87023	2	3444.88	1289.28	1806.63	AcuteEC50eq
208-008-8	505-32-8	mono	organic	-0.792513	NA	-0.792513	-0.792513	1	0.161245	NA	NA	AcuteEC50eq
208-015-6	505-65-7	mono	organic	3.34242	NA	3.34242	3.34242	1	2200	NA	NA	AcuteEC50eq
208-031-3	506-30-9	mono	organic	0.556968	0.125758	0.421117	0.669317	3	3.60552	2.66304	2.95495	AcuteEC50eq
208-046-5	506-59-2	mono	organic	0.954243	NA	0.954243	0.954243	1	9	NA	NA	AcuteEC50eq
208-058-0	506-87-6	mono	inorganic	1.52942	0.0154259	1.51851	1.54033	2	33.8393	32.7675	33.1315	AcuteEC50eq
200-848-3	75-20-7	mono	inorganic	1.05391	0.577689	0.645422	1.4624	2	11.3217	3.39166	5.13001	AcuteEC50eq
208-060-1	506-93-4	mono	organic	2.42226	0.976333	1.35507	3.38382	4	264.397	21.8106	51.3619	AcuteEC50eq
208-063-8	507-09-5	mono	organic	0.322219	NA	0.322219	0.322219	1	2.1	NA	NA	AcuteEC50eq
208-156-3	513-35-9	mono	organic	0.782919	0.251943	0.584331	1.06633	3	6.06624	3.3059	4.07182	AcuteEC50eq
208-167-3	513-77-9	mono	inorganic	1.16137	NA	1.16137	1.16137	1	14.5	NA	NA	AcuteEC50eq
208-168-9	513-78-0	mono	inorganic	-0.258176	0.971261	-1.69762	0.810904	9	0.551854	0.0370075	0.0935708	AcuteEC50eq
208-169-4	513-79-1	mono	inorganic	0.881339	0.915709	-0.841638	2.34842	16	7.6092	0.556001	1.365	AcuteEC50eq
208-212-7	515-84-4	mono	organic	1.89756	0.283991	1.64345	2.20412	3	78.9872	39.8468	50.3969	AcuteEC50eq
208-235-2	517-23-7	mono	organic	2.87506	NA	2.87506	2.87506	1	750	NA	NA	AcuteEC50eq
200-849-9	75-21-8	mono	organic	2.21028	0.249141	1.92428	2.38021	3	162.284	89.0388	109.413	AcuteEC50eq
208-482-6	530-48-3	mono	organic	1.03557	1.0703	0.278754	1.79239	2	10.8536	1.16324	2.5039	AcuteEC50eq
208-488-9	530-62-1	mono	organic	2.36998	0.21694	2.12385	2.53339	3	234.414	138.989	166.305	AcuteEC50eq
208-494-1	530-78-9	mono	organic	0.690196	NA	0.690196	0.690196	1	4.9	NA	NA	AcuteEC50eq
208-534-8	532-32-1	mono	organic	2.03965	0.912446	1.39445	2.68485	2	109.559	16.3228	31.3789	AcuteEC50eq
208-580-9	533-96-0	mono	inorganic	3.73202	0.168627	3.61278	3.85126	2	5395.37	3795.01	4282.22	AcuteEC50eq
208-584-0	534-03-2	mono	organic	3.02455	0.714885	2.43457	3.81954	3	1058.16	189.021	341.426	AcuteEC50eq
208-590-3	534-16-7	mono	inorganic	-1.64786	1.07802	-2.79588	0.583199	21	0.022498	0.00100901	0.00292901	AcuteEC50eq
200-855-1	75-26-3	mono	organic	1.94999	0.57557	1.543	2.35698	2	89.1234	26.8172	40.5005	AcuteEC50eq
208-754-4	540-72-7	mono	inorganic	1.35081	1.02597	0.17505	2.06446	3	22.4289	1.89342	4.42362	AcuteEC50eq
208-759-1	540-84-1	mono	petroleum product	-0.627244	0.468619	-0.958607	-0.29588	2	0.235915	0.0887354	0.124129	AcuteEC50eq
208-760-7	540-88-5	mono	organic	2.1557	0.537052	1.54283	2.54407	3	143.12	39.2409	61.1856	AcuteEC50eq
208-778-5	541-41-3	mono	organic	1.93868	1.85476	-0.308035	4.15229	7	86.8315	0.547051	3.11505	AcuteEC50eq
208-782-7	541-47-9	mono	organic	1.84942	NA	1.84942	1.84942	1	70.7	NA	NA	AcuteEC50eq
208-792-1	541-73-1	mono	organic	0.983916	0.442198	0.380713	1.715	7	9.63642	2.87908	4.35872	AcuteEC50eq
200-857-2	75-28-5	mono	organic	1.50494	0.348506	1.07981	1.84155	4	31.9843	13.1264	17.8206	AcuteEC50eq
208-793-7	541-85-5	mono	organic	1.69576	0.176387	1.54654	1.89042	3	49.6315	32.4481	37.5446	AcuteEC50eq
208-796-3	542-02-9	mono	organic	3.41996	NA	3.41996	3.41996	1	2630	NA	NA	AcuteEC50eq
208-797-9	542-05-2	mono	organic	4.09235	1.54481	3	5.18469	2	12369.3	492.548	1489.38	AcuteEC50eq
208-857-4	544-01-4	mono	organic	0.598698	0.332462	0.363612	0.833784	2	3.96916	1.98346	2.51678	AcuteEC50eq
208-863-7	544-17-2	mono	organic	2.75587	NA	2.75587	2.75587	1	570	NA	NA	AcuteEC50eq
208-873-1	544-60-5	mono	inorganic	1.59526	0.879618	0.623249	2.33646	3	39.3787	4.72981	9.79049	AcuteEC50eq
200-858-8	75-29-6	mono	organic	2.25676	0.283716	2.05614	2.45738	2	180.617	99.9213	122.438	AcuteEC50eq
208-901-2	546-46-3	mono	organic	0.248066	2.19628	-1.16749	2.77815	3	1.77038	0.00891079	0.0548055	AcuteEC50eq
208-908-0	546-67-8	mono	inorganic	-0.557159	0.349407	-0.968188	-0.167993	5	0.277231	0.110238	0.151293	AcuteEC50eq
208-909-6	546-68-9	mono	organometallic	3.25387	0.678354	2.60206	4.0193	4	1794.18	316.95	574.695	AcuteEC50eq
208-915-9	546-93-0	mono	inorganic	3.09453	0.448434	2.77744	3.41162	2	1243.17	487.709	672.448	AcuteEC50eq
208-933-7	547-67-1	mono	inorganic	-0.98054	NA	-0.98054	-0.98054	1	0.104583	NA	NA	AcuteEC50eq
208-970-9	549-56-4	mono	organic	4.28322	1.43048	2.75005	5.58206	3	19196.6	611.501	1996.31	AcuteEC50eq
208-993-4	551-16-6	mono	organic	1.64098	NA	1.64098	1.64098	1	43.75	NA	NA	AcuteEC50eq
209-047-3	553-72-0	mono	inorganic	0.299325	0.997281	-0.612565	2.87367	13	1.99217	0.117869	0.311115	AcuteEC50eq
200-860-9	75-31-0	mono	organic	1.76257	0.322095	1.27646	2.07188	5	57.8858	24.7383	33.1214	AcuteEC50eq
209-052-0	553-86-6	mono	organic	1.13729	0.498752	0.784617	1.48996	2	13.7179	4.84532	6.92585	AcuteEC50eq
209-062-5	554-13-2	mono	inorganic	1.13822	0.0282022	1.11828	1.15816	2	13.7474	12.9617	13.2262	AcuteEC50eq
209-090-8	555-31-7	mono	no info	1.97258	2.3231	-0.288193	3.99211	4	93.8816	0.247901	1.90264	AcuteEC50eq
209-128-3	556-52-5	mono	organic	2.16047	NA	2.16047	2.16047	1	144.7	NA	NA	AcuteEC50eq
209-132-5	556-61-6	mono	organic	-0.920208	0.485778	-1.27491	-0.366532	3	0.120169	0.0372806	0.0557154	AcuteEC50eq
209-141-4	556-82-1	mono	organic	1.91244	0.347787	1.66652	2.15836	2	81.7411	39.562	50.7536	AcuteEC50eq
209-143-5	556-88-7	mono	organic	2.41521	1.10084	1.39094	3.43104	4	260.14	15.6111	41.0055	AcuteEC50eq
200-087-7	51-28-5	mono	organic	0.521156	0.586411	-0.116422	1.03743	3	3.32014	0.80825	1.31276	AcuteEC50eq
200-861-4	75-33-2	mono	organic	0.709925	1.14821	-0.60206	1.53148	3	5.12773	0.322446	0.833482	AcuteEC50eq
209-151-9	557-05-1	mono	organic	-0.149971	0.157158	-0.38405	-0.00145297	7	0.707992	0.460854	0.534039	AcuteEC50eq
209-193-8	558-30-5	mono	organic	1.82834	NA	1.82834	1.82834	1	67.3498	NA	NA	AcuteEC50eq
209-218-2	561-41-1	mono	organic	1.37502	0.243602	1.18531	1.72346	5	23.7146	12.4677	15.5467	AcuteEC50eq
209-264-3	563-80-4	mono	organic	1.59218	NA	1.59218	1.59218	1	39.1	NA	NA	AcuteEC50eq
209-378-3	574-93-6	mono	organic	2.31914	0.520511	1.66276	2.87645	4	208.516	55.1376	87.0478	AcuteEC50eq
209-400-1	576-26-1	mono	organic	1.12835	0.269453	0.826075	1.46982	4	13.4383	6.74981	8.54969	AcuteEC50eq
209-406-4	577-11-7	mono	organic	1.52352	0.238269	1.23288	1.88083	6	33.3826	17.57	21.9008	AcuteEC50eq
209-502-6	583-39-1	mono	organic	1.2603	0.0746858	1.21237	1.34635	3	18.2095	15.2107	16.1799	AcuteEC50eq
200-864-0	75-35-4	mono	organic	1.49202	0.498326	0.959995	1.94787	3	31.0473	9.3451	14.1118	AcuteEC50eq
209-529-3	584-08-7	mono	inorganic	2.28218	0.332812	1.83251	2.63347	4	191.507	81.8108	109.549	AcuteEC50eq
209-544-5	584-84-9	mono	organic	2.59086	1.20836	1.09691	3.63347	4	389.815	17.7729	51.3015	AcuteEC50eq
209-548-7	585-07-9	mono	organic	1.56381	0.250271	1.30103	1.79934	3	36.6279	20.0416	24.6508	AcuteEC50eq
209-578-0	586-62-9	mono	organic	-0.198586	0.104721	-0.303644	-0.0942041	3	0.633015	0.491853	0.536354	AcuteEC50eq
209-599-5	587-26-8	mono	inorganic	-0.714443	NA	-0.714443	-0.714443	1	0.193	NA	NA	AcuteEC50eq
209-674-2	590-19-2	mono	organic	1.23137	0.340019	0.863323	1.62884	4	17.0361	7.14493	9.62813	AcuteEC50eq
209-676-3	590-28-3	mono	inorganic	1.62313	0.35926	1.25527	1.97313	3	41.9881	17.6686	23.782	AcuteEC50eq
209-677-9	590-29-4	mono	organic	3.14997	0.557337	2.75587	3.54407	2	1412.44	441.485	658.099	AcuteEC50eq
209-691-5	590-86-3	mono	organic	1.62906	0.775168	0.511883	2.24797	4	42.5659	5.87133	11.5896	AcuteEC50eq
209-711-2	591-27-5	mono	organic	1.2842	0.969894	0.105616	2.4965	6	19.2398	1.41101	3.4597	AcuteEC50eq
200-865-6	75-36-5	mono	organic	1.03374	0.899002	-0.107905	1.86717	4	10.8078	1.08636	2.39049	AcuteEC50eq
209-753-1	592-41-6	mono	organic	-0.216365	0.319872	-0.764963	0.146608	6	0.607625	0.256696	0.345049	AcuteEC50eq
209-798-7	593-56-6	mono	organic	-0.112552	0.308115	-0.404504	0.209515	3	0.771699	0.367317	0.473933	AcuteEC50eq
209-810-0	593-81-7	mono	organic	2.11312	0.0464621	2.08027	2.14597	2	129.754	117.765	121.75	AcuteEC50eq
209-813-7	593-85-1	mono	organic	1.67906	0.108123	1.6026	1.75551	2	47.7592	38.1133	41.1824	AcuteEC50eq
209-909-9	597-82-0	mono	organic	1.91908	NA	1.91908	1.91908	1	83	NA	NA	AcuteEC50eq
209-927-7	598-30-1	mono	organometallic	1.98268	0.29775	1.6401	2.17918	3	96.0911	46.8946	59.9894	AcuteEC50eq
209-940-8	598-56-1	mono	organic	1.51741	0.216487	1.2757	1.69346	3	32.9165	19.5383	23.3694	AcuteEC50eq
209-942-9	598-62-9	mono	inorganic	0.9861	NA	0.9861	0.9861	1	9.685	NA	NA	AcuteEC50eq
200-866-1	75-37-6	mono	organic	2.14957	0.416513	1.67902	2.47097	3	141.115	51.7299	73.0052	AcuteEC50eq
209-952-3	598-78-7	mono	organic	1.8358	0.0505889	1.80003	1.87157	2	68.5174	61.6535	63.9285	AcuteEC50eq
209-963-3	599-04-2	mono	organic	2.83327	NA	2.83327	2.83327	1	681.2	NA	NA	AcuteEC50eq
209-967-5	599-61-1	mono	organic	0.117271	NA	0.117271	0.117271	1	1.31	NA	NA	AcuteEC50eq
209-968-0	599-64-4	mono	organic	0.0182044	0.110785	-0.0457575	0.146128	3	1.04281	0.798511	0.875135	AcuteEC50eq
209-980-6	600-00-0	mono	organic	1.74036	NA	1.74036	1.74036	1	55	NA	NA	AcuteEC50eq
210-155-8	608-25-3	mono	organic	2.03958	NA	2.03958	2.03958	1	109.541	NA	NA	AcuteEC50eq
210-180-4	609-15-4	mono	organic	-0.17939	0.00150829	-0.180456	-0.178323	2	0.661623	0.659544	0.660257	AcuteEC50eq
200-867-7	75-38-7	mono	organic	2.32166	0.126111	2.17609	2.39794	3	209.728	154.773	171.789	AcuteEC50eq
210-248-3	611-06-3	mono	organic	0.620649	0.0036778	0.618048	0.623249	2	4.17493	4.14301	4.15394	AcuteEC50eq
210-258-8	611-19-8	mono	organic	-0.309306	0.191027	-0.568636	-0.107905	5	0.490562	0.296298	0.352286	AcuteEC50eq
210-259-3	611-20-1	mono	organic	1.39618	0.209246	1.25527	1.63662	3	24.8992	15.0395	17.8811	AcuteEC50eq
210-275-0	611-70-1	mono	organic	1.52348	0.0464158	1.49066	1.5563	2	33.3796	30.2984	31.3227	AcuteEC50eq
210-323-0	612-83-9	mono	organic	0.47212	0.0691064	0.392697	0.518514	3	2.96565	2.51078	2.65847	AcuteEC50eq
210-382-2	614-45-9	mono	organic	0.341221	0.642684	-0.221849	1.04139	3	2.19392	0.466368	0.793563	AcuteEC50eq
210-412-4	615-16-7	mono	organic	2.17114	NA	2.17114	2.17114	1	148.3	NA	NA	AcuteEC50eq
210-415-0	615-20-3	mono	organic	0.748902	0.133242	0.620136	0.886209	3	5.60922	4.06893	4.54299	AcuteEC50eq
210-431-8	615-50-9	mono	organic	-0.15485	0.20098	-0.325911	0.0664979	3	0.700084	0.431368	0.509378	AcuteEC50eq
200-871-9	75-45-6	mono	organic	2.67146	0.203732	2.48749	2.89042	3	469.316	287.265	339.989	AcuteEC50eq
210-438-6	615-60-1	mono	organic	0.297321	0.0821033	0.2035	0.356026	3	1.98299	1.62708	1.74141	AcuteEC50eq
210-478-4	616-38-6	mono	organic	2.25796	0.291379	2	2.66087	4	181.116	86.0137	111.066	AcuteEC50eq
210-484-7	616-47-7	mono	organic	2.3425	0.120971	2.25696	2.42804	2	220.038	170.952	186.426	AcuteEC50eq
210-513-3	617-45-8	mono	organic	2.11059	NA	2.11059	2.11059	1	129	NA	NA	AcuteEC50eq
210-514-9	617-48-1	tie	organic	2.38021	NA	2.38021	2.38021	1	240	NA	NA	AcuteEC50eq
210-545-8	618-36-0	mono	inorganic	1.35491	0.0605157	1.28914	1.40824	3	22.6419	19.57	20.5744	AcuteEC50eq
210-557-3	618-62-2	mono	organic	0.380211	NA	0.380211	0.380211	1	2.4	NA	NA	AcuteEC50eq
200-872-4	75-46-7	mono	organic	2.49996	0.306377	2.18904	2.80158	3	316.202	151.139	194.728	AcuteEC50eq
210-565-7	618-83-7	mono	organic	2.39807	0.204336	2.25358	2.54255	2	250.073	163.267	189	AcuteEC50eq
210-568-3	618-88-2	mono	organic	3.02533	0.559865	2.29752	3.58673	4	1060.05	253.489	414.249	AcuteEC50eq
210-676-0	621-29-4	mono	organic	-0.136677	NA	-0.136677	-0.136677	1	0.73	NA	NA	AcuteEC50eq
210-734-5	622-40-2	mono	organic	3.37943	0.0757129	3.3259	3.43297	2	2395.7	2045.6	2159.6	AcuteEC50eq
210-743-4	622-58-2	mono	organic	1.42247	0.926123	-0.110924	2.15495	5	26.4529	2.29562	5.31272	AcuteEC50eq
210-765-4	623-03-0	mono	organic	1.48247	0.375067	0.906335	1.81954	5	30.3716	11.2862	15.8537	AcuteEC50eq
210-789-5	623-36-9	mono	organic	1.72952	0.121711	1.64345	1.81558	2	53.6433	41.6123	45.4029	AcuteEC50eq
210-817-6	623-84-7	mono	organic	2.19022	0.295355	1.84957	2.37475	3	154.962	76.0624	97.1096	AcuteEC50eq
200-875-0	75-50-3	mono	organic	2.432	0.421512	2.08027	3	4	270.393	92.0827	133.282	AcuteEC50eq
210-848-5	624-48-6	mono	organic	0.707995	0.285017	0.304059	0.968716	4	5.10499	2.46415	3.16414	AcuteEC50eq
210-852-7	624-54-4	mono	organic	1.56218	0.444098	0.935821	1.98275	4	36.4906	11.7299	17.3178	AcuteEC50eq
210-868-4	624-89-5	mono	organic	1.84774	0.910217	1.20412	2.49136	2	70.4273	10.5416	20.2328	AcuteEC50eq
210-871-0	624-92-0	mono	organic	0.791747	0.478678	-0.0132283	1.39794	7	6.19081	1.67418	2.62281	AcuteEC50eq
210-894-6	625-45-6	mono	organic	1.81059	0.0337073	1.78675	1.83442	2	64.6526	60.2616	61.7343	AcuteEC50eq
210-959-9	626-67-5	mono	organic	1.45291	0.302089	1.2393	1.66652	2	28.3732	15.1063	18.7556	AcuteEC50eq
211-020-6	627-93-0	mono	organic	1.67365	0.259773	1.48996	1.85733	2	47.1678	27.431	33.0408	AcuteEC50eq
200-876-6	75-52-5	mono	organic	2.2459	0.582817	1.83378	2.65801	2	176.156	52.2099	79.2601	AcuteEC50eq
211-059-9	628-89-7	mono	organic	2.94241	0.416072	2.31247	3.4589	5	875.812	292.07	425.799	AcuteEC50eq
211-063-0	628-96-6	mono	organic	0.944212	0.92463	0.278754	2	3	8.79452	0.947755	2.03622	AcuteEC50eq
211-067-2	629-03-8	mono	organic	0.0791812	NA	0.0791812	0.0791812	1	1.2	NA	NA	AcuteEC50eq
211-074-0	629-11-8	mono	organic	3.72015	0.0758503	3.66652	3.77379	2	5249.91	4481.44	4731.65	AcuteEC50eq
211-077-7	629-15-2	mono	tie	1.51911	0.147273	1.41497	1.62325	2	33.0454	24.3026	27.0064	AcuteEC50eq
211-089-2	629-40-3	mono	organic	2.43282	0.409853	2.14301	2.72263	2	270.91	115.191	154.495	AcuteEC50eq
211-093-4	629-50-5	mono	petroleum product	-0.69897	NA	-0.69897	-0.69897	1	0.2	NA	NA	AcuteEC50eq
211-096-0	629-59-4	mono	organic	-0.69897	NA	-0.69897	-0.69897	1	0.2	NA	NA	AcuteEC50eq
211-105-8	629-73-2	mono	organic	-0.216365	0.319872	-0.764963	0.146608	6	0.607625	0.256696	0.345049	AcuteEC50eq
211-112-6	629-82-3	mono	organic	2.42467	1.52803	1.3442	3.50515	2	265.872	10.9644	32.7582	AcuteEC50eq
211-128-3	630-08-0	mono	inorganic	2.46129	0.518264	2.09482	2.82776	2	289.26	98.0936	142.187	AcuteEC50eq
211-162-9	631-61-8	mono	organic	2.48855	NA	2.48855	2.48855	1	308	NA	NA	AcuteEC50eq
211-185-4	632-79-1	mono	organic	1.60649	NA	1.60649	1.60649	1	40.4103	NA	NA	AcuteEC50eq
211-254-9	636-30-6	mono	organic	0.342423	NA	0.342423	0.342423	1	2.2	NA	NA	AcuteEC50eq
211-263-8	636-70-4	mono	organic	2.11394	NA	2.11394	2.11394	1	130	NA	NA	AcuteEC50eq
211-309-7	637-92-3	mono	organic	2.3039	0.682904	1.50515	3.08851	4	201.328	35.1544	63.997	AcuteEC50eq
211-330-1	638-29-9	mono	organic	1.56601	0.65834	0.691965	2.875	8	36.814	5.98146	11.1616	AcuteEC50eq
211-334-3	638-38-0	mono	inorganic	2.34424	0.80289	1.75594	3.48202	4	220.922	28.3888	57.4171	AcuteEC50eq
200-143-0	52-51-7	mono	organic	0.220938	0.806914	-0.431798	1.6149	5	1.66318	0.197701	0.410694	AcuteEC50eq
200-879-2	75-56-9	mono	organic	2.19738	0.359473	1.716	2.54407	4	157.534	62.8654	86.1723	AcuteEC50eq
211-367-3	640-67-5	mono	organic	1.75967	NA	1.75967	1.75967	1	57.5	NA	NA	AcuteEC50eq
211-448-3	645-62-5	mono	organic	1.30395	0.137671	1.16732	1.44264	3	20.1349	14.4509	16.1937	AcuteEC50eq
211-470-3	646-24-2	mono	organic	1.74798	0.195161	1.60746	1.97081	3	55.9732	34.9758	41.1026	AcuteEC50eq
211-471-9	646-25-3	mono	organic	1.10041	0.286781	0.897627	1.3032	2	12.6012	6.9268	8.50636	AcuteEC50eq
211-477-1	647-42-7	mono	organic	0.895407	0.168141	0.684845	1.17026	6	7.85972	4.99689	5.83748	AcuteEC50eq
200-880-8	75-57-0	mono	organic	1.66626	1.18927	0.3505	2.66464	3	46.372	2.64136	7.06341	AcuteEC50eq
211-522-5	657-84-1	mono	organic	2.28926	0.756031	1.60531	3.19866	4	194.654	28.1954	54.7292	AcuteEC50eq
211-560-2	665-66-7	mono	organic	1.52614	0.231247	1.38739	1.79309	3	33.5846	19.2384	23.2934	AcuteEC50eq
211-623-4	675-62-7	mono	organic	1.54407	NA	1.54407	1.54407	1	35	NA	NA	AcuteEC50eq
211-661-1	682-09-7	mono	organic	2.76685	0.271488	2.58739	3.07918	3	584.588	303.927	380.442	AcuteEC50eq
211-662-7	682-11-1	mono	organic	2.96595	0.292299	2.63397	3.18469	3	924.589	457.185	582.219	AcuteEC50eq
211-670-0	683-18-1	mono	organometallic	0.414459	0.691029	-0.0741724	0.90309	2	2.59692	0.614119	1.00743	AcuteEC50eq
200-882-9	75-59-2	mono	organic	1.66626	1.18927	0.3505	2.66464	3	46.372	2.64136	7.06341	AcuteEC50eq
211-684-7	685-88-1	mono	organic	-1.30103	NA	-1.30103	-1.30103	1	0.05	NA	NA	AcuteEC50eq
211-687-3	686-31-7	mono	organic	-0.111142	0.960737	-0.790485	0.568202	2	0.774209	0.104291	0.207543	AcuteEC50eq
211-694-1	687-47-8	mono	organic	2.93399	0.48633	2.50515	3.4624	3	858.993	266.136	397.918	AcuteEC50eq
211-708-6	688-84-6	mono	organic	0.468504	0.290008	0.25042	0.885361	4	2.94106	1.40164	1.80771	AcuteEC50eq
211-711-2	689-67-8	tie	tie	0.83123	NA	0.83123	0.83123	1	6.78	NA	NA	AcuteEC50eq
211-745-8	693-21-0	mono	organic	1.98617	0.410626	1.59218	2.41162	3	96.8665	36.0166	50.5824	AcuteEC50eq
211-750-5	693-36-7	mono	organic	1.65418	NA	1.65418	1.65418	1	45.0999	NA	NA	AcuteEC50eq
211-754-7	693-57-2	mono	organic	1.08517	NA	1.08517	1.08517	1	12.1667	NA	NA	AcuteEC50eq
200-888-1	75-64-9	mono	organic	1.68865	0.685233	1.20412	2.17319	2	48.8262	11.6869	19.0924	AcuteEC50eq
211-765-7	693-98-1	mono	organic	2.36228	0.0768037	2.27875	2.45637	4	230.294	189.252	202.443	AcuteEC50eq
211-776-7	694-83-7	mono	organic	2.38899	1.23358	1.51671	3.26126	2	244.899	18.669	45.1712	AcuteEC50eq
211-838-3	700-13-0	mono	organic	0.431781	0.595718	0.0140822	1.11394	3	2.70259	0.643328	1.05297	AcuteEC50eq
211-889-1	705-86-2	mono	organic	1.66735	0.468677	1.15954	2.26511	5	46.4885	13.4934	20.6319	AcuteEC50eq
211-892-8	706-14-9	mono	organic	1.2801	0.0568688	1.21959	1.33244	3	19.0591	16.6186	17.419	AcuteEC50eq
211-910-4	709-55-7	mono	organic	1.18089	NA	1.18089	1.18089	1	15.1667	NA	NA	AcuteEC50eq
211-923-5	712-50-5	mono	organic	0.711313	0.294103	0.477121	1.04139	3	5.14414	2.53261	3.23006	AcuteEC50eq
211-932-4	713-95-1	mono	organic	1.21196	0.164983	1.0953	1.32862	2	16.2913	11.5465	12.9949	AcuteEC50eq
200-889-7	75-65-0	mono	organic	3.35528	NA	3.35528	3.35528	1	2266.11	NA	NA	AcuteEC50eq
212-028-2	751-83-7	mono	organic	-1.22185	NA	-1.22185	-1.22185	1	0.06	NA	NA	AcuteEC50eq
212-039-2	753-73-1	mono	organometallic	1.15117	0.112124	1.07188	1.23045	2	14.1633	11.2088	12.1462	AcuteEC50eq
212-053-9	756-80-9	mono	organic	1.23045	NA	1.23045	1.23045	1	17	NA	NA	AcuteEC50eq
212-073-8	759-94-4	mono	organic	0.958961	0.604628	0.264458	2.23045	7	9.09831	1.74413	3.07497	AcuteEC50eq
212-079-0	760-23-6	mono	organic	1.2648	0.347277	0.9127	1.6902	4	18.3991	7.57475	10.2725	AcuteEC50eq
212-081-1	760-67-8	mono	organic	1.08579	0.750806	-0.196543	1.87177	7	12.1841	1.56665	3.16791	AcuteEC50eq
212-084-8	760-93-0	mono	organic	1.72065	0.295242	1.51188	1.92942	2	52.5595	28.386	35.071	AcuteEC50eq
200-890-2	75-66-1	mono	organic	1.20824	0.356375	0.826075	1.53148	3	16.1526	6.84443	9.19068	AcuteEC50eq
212-110-8	763-32-6	mono	organic	2.63996	0.273388	2.44665	2.83327	2	436.476	246.728	300.098	AcuteEC50eq
212-112-9	763-69-9	mono	organic	2.38436	0.78695	1.82791	2.94082	2	242.305	46.9066	82.4207	AcuteEC50eq
212-133-3	764-99-8	mono	organic	2.33166	0.0557284	2.29226	2.37107	2	214.616	191.056	198.837	AcuteEC50eq
212-161-6	766-09-6	mono	organic	1.31862	0.112176	1.2393	1.39794	2	20.8267	16.4804	17.8592	AcuteEC50eq
212-201-2	768-94-5	mono	organic	1.52614	0.231247	1.38739	1.79309	3	33.5846	19.2384	23.2934	AcuteEC50eq
212-222-7	770-35-4	mono	organic	2.44927	0.117896	2.33244	2.5682	3	281.362	211.788	233.48	AcuteEC50eq
200-891-8	75-68-3	mono	organic	2.27327	0.0977948	2.20412	2.34242	2	187.617	152.986	164.086	AcuteEC50eq
212-305-8	780-69-8	mono	organic	1.5682	NA	1.5682	1.5682	1	37	NA	NA	AcuteEC50eq
212-338-8	791-28-6	mono	organic	1.60191	0.172481	1.35631	1.75815	4	39.9863	25.7325	29.9362	AcuteEC50eq
212-344-0	793-24-8	mono	organic	-0.543199	0.583973	-1.55284	0.0280657	6	0.286287	0.0593767	0.101892	AcuteEC50eq
212-377-0	811-97-2	mono	organic	2.40275	0.354207	2.15229	2.65321	2	252.784	120.718	155.581	AcuteEC50eq
212-391-7	813-94-5	mono	no info	2.77815	NA	2.77815	2.77815	1	600	NA	NA	AcuteEC50eq
212-406-7	814-80-2	mono	organic	2.5113	0.598255	2.11394	3.54407	5	324.562	66.9185	115.067	AcuteEC50eq
212-409-3	814-89-1	mono	inorganic	0.965292	0.88798	-0.841638	2.34842	15	9.23192	0.734322	1.75102	AcuteEC50eq
212-414-0	814-94-8	mono	organometallic	2.16986	0.0534353	2.11364	2.21999	3	147.863	130	135.875	AcuteEC50eq
212-429-2	816-19-3	multi	organic	1.37658	NA	1.37658	1.37658	1	23.8	NA	NA	AcuteEC50eq
200-893-9	75-71-8	mono	inorganic	1.94033	0.0528853	1.90293	1.97772	2	87.1622	78.0555	81.0691	AcuteEC50eq
212-449-1	818-08-6	mono	organometallic	0.252575	0.0685257	0.20412	0.30103	2	1.78885	1.55052	1.62852	AcuteEC50eq
212-454-9	818-61-1	mono	organic	0.736936	0.0931831	0.619374	0.833147	5	5.45677	4.26702	4.64291	AcuteEC50eq
212-472-7	821-06-7	mono	organic	1	NA	1	1	1	10	NA	NA	AcuteEC50eq
212-554-2	826-36-8	mono	organic	2.3166	0.465399	1.79934	2.70144	3	207.299	67.5481	99.2625	AcuteEC50eq
212-595-6	830-13-7	mono	organic	0.644181	0.348237	0.39794	0.890421	2	4.40738	2.13113	2.73489	AcuteEC50eq
212-603-8	831-52-7	mono	organic	2.28399	0.342813	2.04159	2.5264	2	192.305	94.045	120.22	AcuteEC50eq
212-634-7	834-12-8	mono	organic	0.352818	1.61786	-2.49485	1.44716	5	2.25329	0.0315021	0.136441	AcuteEC50eq
200-898-6	75-75-2	mono	organic	1.62472	0.657903	0.880814	2.13004	3	42.1429	8.63587	14.8808	AcuteEC50eq
212-658-8	838-88-0	mono	organic	1.77475	1.38817	0.793169	2.75633	2	59.532	3.28703	8.88445	AcuteEC50eq
212-686-0	846-48-0	mono	organic	1.63909	0.314587	1.41664	1.86153	2	43.56	22.5949	28.3055	AcuteEC50eq
212-736-1	865-33-8	mono	organic	3.82596	1.0105	1.60638	4.45932	7	6698.18	423.657	1092.92	AcuteEC50eq
212-741-9	865-48-5	mono	organic	1.60638	NA	1.60638	1.60638	1	40.4	NA	NA	AcuteEC50eq
212-751-3	866-81-9	mono	organometallic	-0.190139	0.485611	-0.853872	0.173186	4	0.645448	0.186596	0.285704	AcuteEC50eq
212-755-5	866-84-2	mono	tie	2.77815	NA	2.77815	2.77815	1	600	NA	NA	AcuteEC50eq
212-757-6	867-13-0	mono	organic	0.591065	NA	0.591065	0.591065	1	3.9	NA	NA	AcuteEC50eq
200-899-1	75-76-3	mono	organic	0.278754	NA	0.278754	0.278754	1	1.9	NA	NA	AcuteEC50eq
212-762-3	867-56-1	mono	organic	3.08604	0.736271	2.11394	4.05423	8	1219.1	159.739	320.922	AcuteEC50eq
212-769-1	868-14-4	mono	organic	2.80771	NA	2.80771	2.80771	1	642.263	NA	NA	AcuteEC50eq
212-782-2	868-77-9	mono	organic	2.56901	0.207807	2.35603	2.77122	3	370.689	224.68	266.814	AcuteEC50eq
212-783-8	868-85-9	mono	organic	1.69723	0.428187	1.39445	2	2	49.7996	20.38	27.6952	AcuteEC50eq
212-786-4	869-24-9	mono	organic	1.66111	0.728294	1.14613	2.17609	2	45.8258	10.0261	16.8924	AcuteEC50eq
212-819-2	872-05-9	mono	organic	-0.216365	0.319872	-0.764963	0.146608	6	0.607625	0.256696	0.345049	AcuteEC50eq
212-825-5	872-36-6	mono	organic	0.525186	0.155961	0.380211	0.690196	3	3.35109	2.3014	2.61826	AcuteEC50eq
212-828-1	872-50-4	mono	organic	2.77851	NA	2.77851	2.77851	1	600.5	NA	NA	AcuteEC50eq
200-157-7	52-89-1	mono	organic	1.91908	NA	1.91908	1.91908	1	83	NA	NA	AcuteEC50eq
200-900-5	75-77-4	mono	organic	2.44732	0.361292	2.09342	2.81558	3	280.106	117.293	158.143	AcuteEC50eq
212-832-3	872-85-5	mono	organic	2.21307	0.720775	1.25527	2.97944	5	163.333	24.3714	46.827	AcuteEC50eq
212-836-5	873-32-5	mono	organic	1.80575	0.0596931	1.74036	1.85733	3	63.9361	55.3713	58.1737	AcuteEC50eq
212-855-9	873-94-9	mono	organic	2.25527	NA	2.25527	2.25527	1	180	NA	NA	AcuteEC50eq
212-977-2	897-06-3	mono	organic	1.69897	NA	1.69897	1.69897	1	50	NA	NA	AcuteEC50eq
213-026-4	917-54-4	mono	organometallic	1.71787	0.269181	1.40828	1.89665	3	52.2238	27.3025	34.1108	AcuteEC50eq
213-030-6	917-61-3	mono	inorganic	1.32261	0.919967	0.672098	1.97313	2	21.019	3.08279	5.95834	AcuteEC50eq
213-034-8	917-70-4	mono	organometallic	-0.0358779	0.361943	-0.372566	0.477121	4	0.920708	0.365105	0.50155	AcuteEC50eq
213-035-3	917-92-0	mono	organic	1.63053	NA	1.63053	1.63053	1	42.71	NA	NA	AcuteEC50eq
213-048-4	919-30-2	mono	organic	2.65007	0.184194	2.51983	2.78032	2	446.758	304.199	347.101	AcuteEC50eq
213-063-6	921-03-9	mono	organic	-0.920819	NA	-0.920819	-0.920819	1	0.12	NA	NA	AcuteEC50eq
213-086-1	923-02-4	mono	organic	2.45478	0.77106	1.90956	3	2	284.956	57.0227	99.0621	AcuteEC50eq
213-103-2	924-42-5	mono	organic	2.25707	0.604924	1.83059	2.94939	3	180.746	42.081	69.4026	AcuteEC50eq
213-107-4	924-50-5	mono	organic	2.54407	NA	2.54407	2.54407	1	350	NA	NA	AcuteEC50eq
213-110-0	924-88-9	mono	organic	1.41863	NA	1.41863	1.41863	1	26.22	NA	NA	AcuteEC50eq
213-116-3	925-21-3	mono	organic	1.49031	0.430054	1.11394	1.95904	3	30.9249	10.9725	15.6597	AcuteEC50eq
213-139-9	926-63-6	mono	organic	1.55138	0.610711	0.838219	2.32634	4	35.5943	7.47446	12.7719	AcuteEC50eq
213-147-2	927-07-1	mono	organic	0.694447	0.668626	-0.0364483	1.27531	3	4.94819	0.988118	1.71783	AcuteEC50eq
213-156-1	927-62-8	mono	organic	1.58078	0.609165	0.848189	2.32634	4	38.0871	8.02956	13.7018	AcuteEC50eq
213-180-2	928-70-1	mono	organic	0.910729	0.961072	-1	2.67394	9	8.14197	0.561703	1.40647	AcuteEC50eq
213-192-8	928-96-1	mono	organic	2.53845	NA	2.53845	2.53845	1	345.5	NA	NA	AcuteEC50eq
213-195-4	929-06-6	mono	organic	2.41486	0.215174	2.27646	2.66276	3	259.93	154.776	184.924	AcuteEC50eq
213-234-5	931-36-2	mono	organic	2.09978	0.333118	1.83315	2.47319	3	125.829	56.3911	74.2792	AcuteEC50eq
213-235-0	931-40-8	mono	organic	3.11905	0.243389	2.94694	3.29115	2	1315.36	791.567	942.325	AcuteEC50eq
213-243-4	931-87-3	mono	organic	0.220455	1.05123	-0.522879	0.963788	2	1.66132	0.185283	0.393414	AcuteEC50eq
200-908-9	75-85-4	mono	organic	3.059	0.461891	2.73239	3.38561	2	1145.51	436.956	608.305	AcuteEC50eq
213-254-4	932-64-9	mono	organic	2.64089	0.726374	2.05308	3.45294	3	437.408	76.0015	138.592	AcuteEC50eq
213-268-0	933-48-2	mono	organic	1.50786	NA	1.50786	1.50786	1	32.2	NA	NA	AcuteEC50eq
213-313-4	936-49-2	mono	organic	1.08052	0.776235	0.193125	1.63347	3	12.0371	1.85474	3.52459	AcuteEC50eq
213-367-9	939-97-9	mono	organic	0.493036	0.917076	-0.55752	1.13354	3	3.11198	0.341526	0.729187	AcuteEC50eq
213-382-0	941-69-5	mono	organic	-0.126746	0.33093	-0.49485	0.146128	3	0.746885	0.336492	0.44243	AcuteEC50eq
213-424-8	947-04-6	mono	organic	1.91145	0.220967	1.77085	2.24055	4	81.5548	46.3669	56.2853	AcuteEC50eq
213-426-9	947-19-3	mono	organic	1.36378	0.376289	0.979548	1.73159	3	23.1091	9.33341	12.741	AcuteEC50eq
213-485-0	957-68-6	mono	organic	2.59106	NA	2.59106	2.59106	1	390	NA	NA	AcuteEC50eq
200-909-4	75-86-5	mono	organic	-0.640128	0.255101	-0.886057	-0.376751	3	0.229019	0.123862	0.152958	AcuteEC50eq
213-552-4	976-70-5	mono	organic	1.42975	NA	1.42975	1.42975	1	26.9	NA	NA	AcuteEC50eq
213-554-5	976-71-6	mono	organic	0.801668	0.291542	0.477121	1.04139	3	6.33386	3.13765	3.99325	AcuteEC50eq
213-600-4	993-00-0	mono	organic	2.44732	0.361292	2.09342	2.81558	3	280.106	117.293	158.143	AcuteEC50eq
213-607-2	993-13-5	mono	organic	2.4974	0.713504	1.67669	2.97039	3	314.337	56.3374	101.646	AcuteEC50eq
213-611-4	994-05-8	mono	organic	2.65681	0.379151	2	2.94886	5	453.743	166.804	235.178	AcuteEC50eq
213-635-5	996-35-0	mono	organic	1.32247	0.610709	0.470802	1.89209	4	21.0121	4.41235	7.53953	AcuteEC50eq
213-668-5	999-97-3	mono	organic	1.60803	1.38849	-1.08092	2.81558	6	40.5537	0.963041	3.47747	AcuteEC50eq
200-913-6	75-89-8	mono	organic	2.07736	0.00256983	2.07555	2.07918	2	119.499	118.86	119.079	AcuteEC50eq
213-697-3	1003-03-8	mono	organic	1.9278	0.249431	1.72272	2.20548	3	84.6842	46.4304	57.0688	AcuteEC50eq
213-701-3	1003-14-1	mono	organic	2.15546	0.364636	1.89763	2.4133	2	143.042	66.8394	86.7886	AcuteEC50eq
213-834-7	1025-15-6	mono	organic	2.53148	NA	2.53148	2.53148	1	340	NA	NA	AcuteEC50eq
213-911-5	1066-33-7	mono	inorganic	2.2677	0.601116	1.80388	3.28353	5	185.225	37.9024	65.3428	AcuteEC50eq
213-912-0	1066-35-9	mono	organic	2.44732	0.361292	2.09342	2.81558	3	280.106	117.293	158.143	AcuteEC50eq
213-928-8	1067-33-0	mono	organometallic	0.334146	0.208586	0.20412	0.574738	3	2.15847	1.30582	1.55171	AcuteEC50eq
200-915-7	75-91-2	mono	organic	1.10908	0.741436	0.0606978	1.75496	4	12.8552	1.93282	3.70401	AcuteEC50eq
213-934-0	1067-53-4	mono	tie	2.57873	0.115487	2.49707	2.66039	2	379.079	297.904	323.595	AcuteEC50eq
213-935-6	1067-55-6	mono	organometallic	0.252575	0.0685257	0.20412	0.30103	2	1.78885	1.55052	1.62852	AcuteEC50eq
213-969-1	1070-10-6	mono	organometallic	1.28657	0.240064	1	1.60192	5	19.345	10.2658	12.7602	AcuteEC50eq
213-999-5	1071-93-8	mono	organic	1.44043	0.82714	0.855553	2.02531	2	27.5695	4.90773	8.87535	AcuteEC50eq
214-002-6	1072-15-7	mono	organic	1.75171	0.862721	0.936514	2.70842	4	56.4564	6.2261	13.271	AcuteEC50eq
214-012-0	1072-63-5	mono	organic	2.54161	0.226313	2.28051	2.68156	3	348.023	201.743	243.271	AcuteEC50eq
214-029-3	1073-69-4	mono	organic	-0.197887	0.885328	-0.823909	0.428135	2	0.634035	0.0999617	0.188469	AcuteEC50eq
214-068-6	1076-97-7	multi	organic	1.31175	NA	1.31175	1.31175	1	20.5	NA	NA	AcuteEC50eq
214-078-0	1078-19-9	mono	organic	1.61547	0.250209	1.43854	1.79239	2	41.2541	24.4754	29.2795	AcuteEC50eq
200-917-8	75-94-5	mono	organic	2.25407	0.038126	2.22712	2.28103	2	179.504	165.777	170.367	AcuteEC50eq
214-130-2	1091-93-6	mono	organic	-1.30989	0.301205	-1.52288	-1.09691	2	0.0489898	0.0261309	0.032423	AcuteEC50eq
214-160-6	1103-38-4	mono	organic	2.27875	NA	2.27875	2.27875	1	190	NA	NA	AcuteEC50eq
214-185-2	1111-78-0	mono	inorganic	1.79436	0.221423	1.5682	2.01072	3	62.2809	36.531	43.873	AcuteEC50eq
214-222-2	1115-20-4	mono	organic	3.05067	0.428217	2.74788	3.35347	2	1123.76	459.86	624.934	AcuteEC50eq
214-244-2	1117-31-3	mono	organic	1.59106	NA	1.59106	1.59106	1	39	NA	NA	AcuteEC50eq
214-254-7	1117-86-8	mono	organic	1.89479	0.495996	1.54407	2.24551	2	78.4857	27.8819	39.7754	AcuteEC50eq
214-263-6	1118-46-3	mono	organometallic	0.619092	1.83846	-0.680894	1.91908	2	4.15999	0.0897621	0.334963	AcuteEC50eq
200-922-5	75-98-9	mono	organic	1.87506	NA	1.87506	1.87506	1	75	NA	NA	AcuteEC50eq
214-269-9	1118-84-9	mono	organic	2.44709	0.458416	1.9744	2.88975	3	279.957	92.7712	135.543	AcuteEC50eq
214-272-5	1118-92-9	mono	organic	1.13836	0.180307	0.886491	1.32428	5	13.7518	8.54442	10.0608	AcuteEC50eq
214-275-1	1119-34-2	mono	organic	3.44716	NA	3.44716	3.44716	1	2800	NA	NA	AcuteEC50eq
214-277-2	1119-40-0	mono	organic	1.48996	NA	1.48996	1.48996	1	30.9	NA	NA	AcuteEC50eq
214-291-9	1119-97-7	mono	organic	-1.9634	0.432495	-2.26922	-1.65758	2	0.0108793	0.00441243	0.00601475	AcuteEC50eq
214-300-6	1120-21-4	mono	petroleum product	-0.69897	NA	-0.69897	-0.69897	1	0.2	NA	NA	AcuteEC50eq
214-302-7	1120-24-7	mono	organic	-0.883216	0.658898	-1.70877	-0.257682	5	0.130853	0.0229889	0.0417624	AcuteEC50eq
214-306-9	1120-36-1	mono	organic	-0.216365	0.319872	-0.764963	0.146608	6	0.607625	0.256696	0.345049	AcuteEC50eq
214-317-9	1120-71-4	mono	organic	2.47003	0.730398	1.20412	3.20358	6	295.141	41.2613	81.0719	AcuteEC50eq
200-926-7	76-02-8	mono	organic	2.76408	0.202428	2.62094	2.90722	2	580.875	380.753	440.164	AcuteEC50eq
214-333-6	1121-60-4	mono	organic	1.81454	1.26372	0.113943	2.97944	5	65.2436	2.32269	7.29873	AcuteEC50eq
214-371-3	1123-25-7	mono	organic	2.13988	NA	2.13988	2.13988	1	138	NA	NA	AcuteEC50eq
214-406-2	1125-21-9	mono	organic	2.49948	NA	2.49948	2.49948	1	315.85	NA	NA	AcuteEC50eq
214-447-6	1129-42-6	mono	organic	2.69897	NA	2.69897	2.69897	1	500	NA	NA	AcuteEC50eq
214-688-7	1185-81-5	mono	organometallic	-0.377244	0.822172	-0.958607	0.20412	2	0.419524	0.0754586	0.135978	AcuteEC50eq
214-711-0	1189-08-8	mono	organic	1.18997	0.455254	0.868056	1.51188	2	15.4871	5.98992	8.29928	AcuteEC50eq
214-730-4	1191-16-8	mono	organic	1.58964	0.309107	1.37107	1.80821	2	38.8722	20.3952	25.4498	AcuteEC50eq
200-927-2	76-03-9	mono	organic	1.29158	0.379472	1.02325	1.55991	2	19.5695	8.86553	11.6346	AcuteEC50eq
214-770-2	1193-21-1	mono	organic	0.515745	0.836458	-0.0757207	1.10721	2	3.27902	0.572468	1.04221	AcuteEC50eq
214-772-3	1193-24-4	mono	organic	1.93415	0.117221	1.85126	2.01703	2	85.9302	67.2855	73.1789	AcuteEC50eq
214-787-5	1194-65-6	mono	organic	0.714977	0.301109	0.30103	0.998256	4	5.18773	2.4032	3.12975	AcuteEC50eq
214-946-9	1222-05-5	multi	organic	-0.0201265	0.140133	-0.140862	0.133539	3	0.954714	0.681147	0.764851	AcuteEC50eq
214-987-2	1241-94-7	mono	organic	-0.327902	NA	-0.327902	-0.327902	1	0.47	NA	NA	AcuteEC50eq
215-100-1	1302-42-7	mono	inorganic	0.520573	0.831554	-0.865345	1.63397	11	3.31568	0.319512	0.713327	AcuteEC50eq
215-114-8	1303-00-0	mono	inorganic	0.66792	NA	0.66792	0.66792	1	4.655	NA	NA	AcuteEC50eq
215-125-8	1303-86-2	mono	inorganic	2.11116	0.267865	1.66558	2.67761	9	129.171	61.3074	79.18	AcuteEC50eq
215-127-9	1304-28-5	mono	inorganic	1.62975	0.326207	1.16137	1.89209	4	42.6333	18.5228	24.6597	AcuteEC50eq
200-929-3	76-05-1	mono	organic	2.46732	1.37913	0.878375	3.3536	3	293.306	10.5737	33.0835	AcuteEC50eq
215-137-3	1305-62-0	mono	inorganic	2.51789	0.905638	1.69108	3.66558	5	329.522	30.1852	68.5724	AcuteEC50eq
215-138-9	1305-78-8	mono	inorganic	2.56309	0.620792	1.53006	3.57469	14	365.673	62.5829	114.717	AcuteEC50eq
215-146-2	1306-19-0	mono	inorganic	-0.252096	0.963221	-1.69762	0.810904	9	0.559634	0.0383781	0.096294	AcuteEC50eq
215-147-8	1306-23-6	mono	inorganic	-0.252805	0.964145	-1.69762	0.810904	9	0.558721	0.0382172	0.0959749	AcuteEC50eq
215-149-9	1306-25-8	mono	inorganic	0.23956	0.356101	-0.0122419	0.491362	2	1.73604	0.825777	1.06571	AcuteEC50eq
215-150-4	1306-38-3	mono	inorganic	1.13566	NA	1.13566	1.13566	1	13.6667	NA	NA	AcuteEC50eq
215-153-0	1307-86-4	mono	inorganic	0.965292	0.88798	-0.841638	2.34842	15	9.23192	0.734322	1.75102	AcuteEC50eq
215-154-6	1307-96-6	mono	inorganic	1.05678	0.748209	0.120574	2.34842	15	11.3968	1.35029	2.80819	AcuteEC50eq
215-157-2	1308-06-1	mono	inorganic	0.965292	0.88798	-0.841638	2.34842	15	9.23192	0.734322	1.75102	AcuteEC50eq
200-939-8	76-16-4	mono	organic	1.72174	0.175263	1.57403	1.9154	3	52.691	34.5417	39.93	AcuteEC50eq
215-158-8	1308-14-1	mono	inorganic	0.641285	0.954864	-0.460409	1.23045	3	4.37809	0.438664	0.966319	AcuteEC50eq
215-170-3	1309-42-8	mono	inorganic	2.87363	0.222364	2.59584	3.13988	4	747.531	423.484	514.702	AcuteEC50eq
215-175-0	1309-64-4	mono	inorganic	1.38818	0.671223	0.612784	2.83123	11	24.4446	3.69836	7.07225	AcuteEC50eq
215-183-4	1310-65-2	mono	inorganic	1.77711	0.199551	1.54838	1.91561	3	59.8562	37.0086	43.6497	AcuteEC50eq
215-185-5	1310-73-2	mono	inorganic	1.60638	NA	1.60638	1.60638	1	40.4	NA	NA	AcuteEC50eq
215-199-1	1312-76-1	UVCB	inorganic	2.31597	NA	2.31597	2.31597	1	207	NA	NA	AcuteEC50eq
200-945-0	76-22-2	mono	organic	2.04139	NA	2.04139	2.04139	1	110	NA	NA	AcuteEC50eq
215-200-5	1312-81-8	mono	inorganic	1.16137	NA	1.16137	1.16137	1	14.5	NA	NA	AcuteEC50eq
215-204-7	1313-27-5	mono	inorganic	2.9294	0.666542	2.31555	3.87697	4	849.971	154.753	277.706	AcuteEC50eq
215-211-5	1313-82-2	mono	inorganic	-0.166972	1.95517	-2.56074	3.5759	18	0.680813	0.00250017	0.0171347	AcuteEC50eq
215-215-7	1313-99-1	mono	inorganic	0.590103	0.962276	-1.16147	2.40654	62	3.89138	0.232746	0.612054	AcuteEC50eq
215-222-5	1314-13-2	mono	inorganic	0.0422721	0.664625	-0.654426	1.63012	14	1.10223	0.166535	0.318608	AcuteEC50eq
215-230-9	1314-34-7	mono	inorganic	0.800032	0.407145	0.267172	1.49678	15	6.31004	1.97673	2.94435	AcuteEC50eq
215-231-4	1314-35-8	mono	inorganic	1.44098	NA	1.44098	1.44098	1	27.6045	NA	NA	AcuteEC50eq
201-004-7	77-09-8	mono	organic	0.94939	NA	0.94939	0.94939	1	8.9	NA	NA	AcuteEC50eq
215-235-6	1314-41-6	mono	inorganic	-0.583266	0.322286	-0.975427	-0.167993	7	0.261056	0.10823	0.146424	AcuteEC50eq
215-236-1	1314-56-3	mono	inorganic	1.82282	NA	1.82282	1.82282	1	66.5	NA	NA	AcuteEC50eq
215-237-7	1314-60-9	mono	inorganic	1.30522	0.513326	0.612784	2.31387	7	20.1937	4.96779	8.03968	AcuteEC50eq
215-239-8	1314-62-1	mono	inorganic	0.800032	0.407145	0.267172	1.49678	15	6.31004	1.97673	2.94435	AcuteEC50eq
215-242-4	1314-80-3	mono	inorganic	-0.912219	NA	-0.912219	-0.912219	1	0.1224	NA	NA	AcuteEC50eq
215-249-2	1314-96-1	mono	inorganic	2.09691	NA	2.09691	2.09691	1	125	NA	NA	AcuteEC50eq
201-039-8	77-58-7	mono	organometallic	0.230449	NA	0.230449	0.230449	1	1.7	NA	NA	AcuteEC50eq
215-267-0	1317-36-8	mono	inorganic	-0.583266	0.322286	-0.975427	-0.167993	7	0.261056	0.10823	0.146424	AcuteEC50eq
215-269-1	1317-38-0	mono	inorganic	-0.730075	0.49901	-1.25322	0.228583	10	0.186177	0.0460506	0.0743874	AcuteEC50eq
215-270-7	1317-39-1	mono	inorganic	-0.730075	0.49901	-1.25322	0.228583	10	0.186177	0.0460506	0.0743874	AcuteEC50eq
215-271-2	1317-40-4	mono	inorganic	-0.730075	0.49901	-1.25322	0.228583	10	0.186177	0.0460506	0.0743874	AcuteEC50eq
215-273-3	1317-42-6	mono	inorganic	1.05821	0.916579	-0.841638	2.34842	13	11.4343	0.850454	2.07521	AcuteEC50eq
215-275-4	1317-60-8	UVCB	inorganic	-0.441033	0.0761086	-0.49485	-0.387216	2	0.362215	0.309028	0.326342	AcuteEC50eq
215-282-2	1317-80-2	mono	inorganic	1.97694	0.626342	1.57978	2.69897	3	94.8281	20.9674	35.1987	AcuteEC50eq
201-051-3	77-71-4	mono	organic	3.79239	NA	3.79239	3.79239	1	6200	NA	NA	AcuteEC50eq
215-284-3	1318-23-6	mono	inorganic	0.653443	0.702361	-0.603564	1.48572	9	4.50239	0.637983	1.24775	AcuteEC50eq
215-290-6	1319-46-6	multi	inorganic	-1.26653	0.352021	-1.54061	-0.869528	3	0.0541343	0.0231806	0.0310149	AcuteEC50eq
215-293-2	1319-77-3	multi	organic	1.09917	0.106318	0.982271	1.21484	4	12.5652	9.5757	10.5118	AcuteEC50eq
215-311-9	1321-12-6	UVCB	organic	0.783866	NA	0.783866	0.783866	1	6.07947	NA	NA	AcuteEC50eq
215-397-8	1325-54-8	multi	organic	2.80244	0.391376	2.52569	3.07918	2	634.508	280.398	371.127	AcuteEC50eq
215-475-1	1327-36-2	UVCB	inorganic	3.16286	NA	3.16286	3.16286	1	1455	NA	NA	AcuteEC50eq
215-477-2	1327-41-9	mono	inorganic	-0.19029	0.570538	-0.762456	0.302783	4	0.645223	0.15014	0.247665	AcuteEC50eq
215-478-8	1327-43-1	UVCB	inorganic	3.16286	NA	3.16286	3.16286	1	1455	NA	NA	AcuteEC50eq
201-052-9	77-73-6	mono	organic	1.14471	0.453007	0.300774	1.72428	10	13.9543	3.92597	6.06752	AcuteEC50eq
215-481-4	1327-53-3	mono	inorganic	0.492537	0.671312	-0.0705811	1.33062	5	3.1084	0.528497	0.970944	AcuteEC50eq
215-524-7	1328-53-6	UVCB	organometallic	2.31914	0.520511	1.66276	2.87645	4	208.516	55.1376	87.0478	AcuteEC50eq
215-540-4	1330-43-4	mono	inorganic	2.10776	0.308837	1.66558	2.67761	7	128.163	55.1229	73.6411	AcuteEC50eq
215-542-5	1330-61-6	UVCB	organic	0.216569	0.0513342	0.159032	0.257679	3	1.64653	1.45497	1.51807	AcuteEC50eq
215-553-5	1330-86-5	UVCB	organic	3.74036	NA	3.74036	3.74036	1	5500	NA	NA	AcuteEC50eq
215-572-9	1332-65-6	mono	inorganic	-0.730075	0.49901	-1.25322	0.228583	10	0.186177	0.0460506	0.0743874	AcuteEC50eq
215-575-5	1332-77-0	mono	inorganic	2.33205	0.426537	1.42632	3.13862	15	214.807	63.6728	96.658	AcuteEC50eq
215-578-1	1333-07-9	mono	organic	2.21784	0.17842	2.055	2.41497	4	165.136	104.67	122.405	AcuteEC50eq
215-608-3	1333-83-1	mono	inorganic	1.74555	0.365099	1.30103	2.13226	5	55.6608	21.235	29.5607	AcuteEC50eq
215-609-9	1333-86-4	mono	element	2.09628	0.167669	1.97772	2.21484	2	124.82	87.9717	99.1976	AcuteEC50eq
201-055-5	77-75-8	mono	organic	1.16137	NA	1.16137	1.16137	1	14.5	NA	NA	AcuteEC50eq
215-628-2	1335-30-4	UVCB	inorganic	3.16286	NA	3.16286	3.16286	1	1455	NA	NA	AcuteEC50eq
215-635-0	1335-46-2	multi	organic	0.464965	0.145999	0.361728	0.568202	2	2.91719	2.1511	2.38824	AcuteEC50eq
215-662-8	1338-24-5	UVCB	petroleum product	1.21149	0.311505	0.749736	1.41497	4	16.2738	7.34111	9.64812	AcuteEC50eq
215-676-4	1341-49-7	mono	inorganic	0.855554	1.03508	-1.16749	2.13226	9	7.17058	0.402639	1.08202	AcuteEC50eq
215-687-4	1344-09-8	UVCB	inorganic	2.75148	0.453946	2.31597	3.23045	4	564.265	176.876	263.401	AcuteEC50eq
215-691-6	1344-28-1	mono	inorganic	0.605519	0.722252	-0.507436	1.48572	9	4.03199	0.54057	1.07751	AcuteEC50eq
201-058-1	77-78-1	mono	organic	1.34925	0.281963	1.14613	1.67117	3	22.3486	11.3294	14.3051	AcuteEC50eq
215-713-4	1345-04-6	mono	inorganic	1.30522	0.513326	0.612784	2.31387	7	20.1937	4.96779	8.03968	AcuteEC50eq
215-863-0	1435-71-8	mono	organic	1	NA	1	1	1	10	NA	NA	AcuteEC50eq
215-925-7	1453-58-3	mono	organic	2.75806	0.182595	2.62895	2.88718	2	572.881	391.38	446.066	AcuteEC50eq
215-947-7	1458-18-0	mono	organic	-0.314281	0.55644	-0.707744	0.0791812	2	0.484974	0.151871	0.226241	AcuteEC50eq
201-061-8	77-83-8	multi	organic	1.32083	0.605904	0.623249	1.716	3	20.9331	4.86214	8.02544	AcuteEC50eq
215-951-9	1459-93-4	mono	organic	1.36023	0.326611	1.04727	1.69897	3	22.921	10.4345	13.6707	AcuteEC50eq
215-958-7	1461-22-9	mono	organometallic	-1.38127	0.914435	-2.10237	-0.0740075	4	0.0415653	0.00401642	0.0089584	AcuteEC50eq
215-960-8	1461-25-2	mono	organometallic	-0.513454	0.887273	-1.14085	0.113943	2	0.306582	0.0481399	0.09089	AcuteEC50eq
216-032-5	1477-55-0	mono	organic	1.50357	0.391449	1.07918	1.9425	5	31.884	11.3468	16.1771	AcuteEC50eq
216-074-4	1490-04-6	tie	organic	1.32589	0.111902	1.20447	1.42488	3	21.1781	16.1731	17.7415	AcuteEC50eq
216-087-5	1493-13-6	mono	organic	1.68124	NA	1.68124	1.68124	1	48	NA	NA	AcuteEC50eq
216-133-4	1506-02-1	mono	organic	-0.0154669	0.266796	-0.20412	0.173186	2	0.965013	0.55305	0.669512	AcuteEC50eq
216-223-3	1530-32-1	mono	organic	1.40468	0.260152	1.05652	1.67574	4	25.3911	13.0602	16.4084	AcuteEC50eq
216-319-5	1558-33-4	mono	organic	1.53529	NA	1.53529	1.53529	1	34.3	NA	NA	AcuteEC50eq
201-064-4	77-86-1	mono	organic	2.59879	NA	2.59879	2.59879	1	397	NA	NA	AcuteEC50eq
216-333-1	1560-69-6	mono	inorganic	0.965292	0.88798	-0.841638	2.34842	15	9.23192	0.734322	1.75102	AcuteEC50eq
216-372-4	1569-01-3	mono	organic	3.16613	NA	3.16613	3.16613	1	1466	NA	NA	AcuteEC50eq
216-374-5	1569-02-4	mono	organic	3.68918	0.442648	3.16613	4.32428	5	4888.56	1519.83	2269.71	AcuteEC50eq
216-378-7	1569-69-3	mono	organic	-0.299257	0.21286	-0.449772	-0.148742	2	0.502046	0.321996	0.375031	AcuteEC50eq
216-381-3	1570-64-5	mono	organic	0.585278	0.827707	0	1.17056	2	3.84838	0.684249	1.23793	AcuteEC50eq
216-613-3	1624-62-0	mono	organic	-1.39794	NA	-1.39794	-1.39794	1	0.04	NA	NA	AcuteEC50eq
201-067-0	77-90-7	mono	organic	0.820637	0.544537	0.477121	1.63296	4	6.61663	1.64543	2.65303	AcuteEC50eq
216-643-7	1633-05-2	mono	inorganic	2.09691	NA	2.09691	2.09691	1	125	NA	NA	AcuteEC50eq
216-653-1	1634-04-4	mono	organic	2.67411	0.302336	2.17609	3.24105	16	472.181	199.046	267.754	AcuteEC50eq
216-676-7	1638-86-4	mono	organic	2.33244	NA	2.33244	2.33244	1	215	NA	NA	AcuteEC50eq
216-699-2	1643-19-2	mono	organic	1.96409	0.321903	1.61249	2.38179	4	92.0641	40.4412	53.6372	AcuteEC50eq
216-700-6	1643-20-5	mono	organic	0.340577	0.858359	-1	1.36181	8	2.19067	0.204924	0.462191	AcuteEC50eq
216-721-0	1653-19-6	mono	organic	0.283816	0.241173	0.143015	0.562293	3	1.92228	1.07512	1.31246	AcuteEC50eq
216-731-5	1655-07-8	mono	organic	2.26891	0.131265	2.17609	2.36173	2	185.742	141.24	155.164	AcuteEC50eq
216-768-7	1663-39-4	mono	organic	0.728467	0.399529	0.322219	1.46665	6	5.3514	1.82415	2.63944	AcuteEC50eq
216-904-5	1694-31-1	mono	organic	3	NA	3	3	1	1000	NA	NA	AcuteEC50eq
216-913-4	1696-20-4	mono	organic	3.57958	0.358772	3.3259	3.83327	2	3798.26	1796.67	2323.13	AcuteEC50eq
201-069-1	77-92-9	mono	organic	2.77815	NA	2.77815	2.77815	1	600	NA	NA	AcuteEC50eq
216-940-1	1704-62-7	mono	organic	2.28574	0.310295	2.06633	2.50515	2	193.08	101.053	126.205	AcuteEC50eq
216-957-4	1708-29-8	mono	organic	1.97419	NA	1.97419	1.97419	1	94.23	NA	NA	AcuteEC50eq
217-007-1	1719-58-0	mono	organic	2.44428	0.33626	2.16027	2.81558	3	278.152	123.716	163.384	AcuteEC50eq
217-031-2	1724-39-6	mono	organic	0.817481	0.18378	0.687529	0.947434	2	6.56873	4.47652	5.10635	AcuteEC50eq
217-090-4	1738-25-6	mono	organic	2.83327	NA	2.83327	2.83327	1	681.2	NA	NA	AcuteEC50eq
217-101-2	1739-84-0	mono	organic	1.70603	0.132249	1.61252	1.79955	2	50.8198	38.5647	42.3965	AcuteEC50eq
217-126-9	1746-23-2	mono	organic	0.421517	0.162391	0.221161	0.618571	4	2.63947	1.74296	2.00982	AcuteEC50eq
217-157-8	1758-73-2	mono	organic	1.91223	0.487476	1.50515	2.61909	4	81.7015	23.5072	36.0517	AcuteEC50eq
217-164-6	1760-24-3	mono	organic	2.0911	0.658653	1.04139	2.77597	5	123.339	21.6829	39.3811	AcuteEC50eq
201-070-7	77-93-0	mono	organic	2.0493	NA	2.0493	2.0493	1	112.02	NA	NA	AcuteEC50eq
217-168-8	1761-71-3	mono	organic	1.95575	1.13901	0.883382	3.15137	3	90.3137	5.80655	14.8954	AcuteEC50eq
217-175-6	1762-95-4	mono	inorganic	1.35081	1.02597	0.17505	2.06446	3	22.4289	1.89342	4.42362	AcuteEC50eq
217-204-2	1774-47-6	mono	organic	0.765147	NA	0.765147	0.765147	1	5.823	NA	NA	AcuteEC50eq
217-218-9	1779-49-3	mono	organic	0.380211	NA	0.380211	0.380211	1	2.4	NA	NA	AcuteEC50eq
217-284-9	1798-50-1	mono	organic	2.17026	NA	2.17026	2.17026	1	148	NA	NA	AcuteEC50eq
217-316-1	1809-19-4	mono	organic	2.09997	0.448395	1.70925	2.7454	4	125.885	40.0238	59.3135	AcuteEC50eq
201-071-2	77-94-1	mono	organic	1.48372	0.564196	0.832509	1.82536	3	30.4596	7.82273	12.4744	AcuteEC50eq
217-443-2	1852-17-1	mono	organic	3.97615	0.322393	3.74819	4.20412	2	9465.73	4830.63	6085.45	AcuteEC50eq
217-533-1	1879-09-0	mono	organic	0.546163	0.203476	0.39794	0.778151	3	3.51692	2.15402	2.54881	AcuteEC50eq
217-589-7	1897-52-5	mono	organic	2.05308	NA	2.05308	2.05308	1	113	NA	NA	AcuteEC50eq
217-617-8	1912-24-9	mono	organic	-1.36653	NA	-1.36653	-1.36653	1	0.043	NA	NA	AcuteEC50eq
217-668-6	1927-95-3	mono	organic	0.826075	NA	0.826075	0.826075	1	6.7	NA	NA	AcuteEC50eq
201-074-9	77-99-6	mono	organic	4.11394	NA	4.11394	4.11394	1	13000	NA	NA	AcuteEC50eq
217-682-2	1929-82-4	mono	organic	0.342423	NA	0.342423	0.342423	1	2.2	NA	NA	AcuteEC50eq
217-727-6	1941-30-6	mono	organic	2.44404	NA	2.44404	2.44404	1	278	NA	NA	AcuteEC50eq
217-752-2	1948-33-0	mono	organic	-0.337438	0.321943	-0.823909	0.0469279	6	0.459793	0.193163	0.260145	AcuteEC50eq
217-775-8	1951-97-9	mono	organic	2.89363	0.184235	2.6809	3	3	782.766	502.171	584.829	AcuteEC50eq
217-793-6	1955-46-0	mono	organic	2.29548	0.794708	1.39541	3.0955	5	197.46	24.2405	49.8021	AcuteEC50eq
217-830-6	1975-78-6	mono	organic	-1.48149	NA	-1.48149	-1.48149	1	0.033	NA	NA	AcuteEC50eq
217-895-0	2001-94-7	mono	organic	0.44248	NA	0.44248	0.44248	1	2.77	NA	NA	AcuteEC50eq
217-915-8	2008-39-1	mono	organic	2.09958	0.225214	1.82014	2.36978	4	125.771	70.7333	86.1844	AcuteEC50eq
201-075-4	78-00-2	mono	organometallic	-0.731754	0.643938	-1.18709	-0.276421	2	0.185458	0.0483853	0.0767412	AcuteEC50eq
218-058-2	2044-56-6	mono	organic	1.49979	0.561439	0.744293	2.06819	4	31.6074	7.52786	12.319	AcuteEC50eq
218-076-0	2049-95-8	mono	organic	0.446326	0.146941	0.342423	0.550228	2	2.79464	2.05669	2.28496	AcuteEC50eq
218-089-1	2050-46-6	mono	organic	1.41946	NA	1.41946	1.41946	1	26.27	NA	NA	AcuteEC50eq
218-121-4	2051-49-2	mono	organic	1.73239	NA	1.73239	1.73239	1	54	NA	NA	AcuteEC50eq
218-218-1	2082-81-7	mono	organic	1.18997	0.455254	0.868056	1.51188	2	15.4871	5.98992	8.29928	AcuteEC50eq
201-077-5	78-04-6	mono	organometallic	0.212204	0.566505	-0.188375	0.612784	2	1.63006	0.499851	0.750012	AcuteEC50eq
218-267-9	2100-42-7	mono	organic	1.04922	NA	1.04922	1.04922	1	11.2	NA	NA	AcuteEC50eq
218-336-3	2123-24-2	mono	organic	2.84948	NA	2.84948	2.84948	1	707.1	NA	NA	AcuteEC50eq
218-377-7	2136-89-2	mono	organic	2.69897	NA	2.69897	2.69897	1	500	NA	NA	AcuteEC50eq
218-378-2	2137-18-0	mono	organic	-0.39794	NA	-0.39794	-0.39794	1	0.4	NA	NA	AcuteEC50eq
218-463-4	2156-97-0	mono	organic	2.1877	0.671828	1.71265	2.66276	2	154.065	37.9225	61.3604	AcuteEC50eq
218-485-4	2162-73-4	mono	organic	2.65619	1.29157	1.02531	3.74981	4	453.094	16.7004	51.8567	AcuteEC50eq
218-487-5	2162-74-5	mono	organic	-1.08696	1.5372	-2.17393	0	2	0.0818535	0.00331161	0.00995925	AcuteEC50eq
218-491-7	2163-00-0	mono	organic	0.607646	0.270122	0.416641	0.798651	2	4.05178	2.30602	2.79828	AcuteEC50eq
201-081-7	78-08-0	mono	organic	2.25407	0.038126	2.22712	2.28103	2	179.504	165.777	170.367	AcuteEC50eq
218-561-7	2182-55-0	mono	organic	1.38671	0.221308	1.18469	1.62325	3	24.3617	14.2934	17.1644	AcuteEC50eq
218-577-4	2186-92-7	mono	organic	2.21995	0.283791	1.93227	2.49969	3	165.939	83.7517	105.909	AcuteEC50eq
218-645-3	2210-79-9	mono	organic	0.71905	0.197129	0.518514	0.989005	4	5.2366	3.16421	3.76157	AcuteEC50eq
218-664-7	2212-81-9	mono	organic	2.87506	NA	2.87506	2.87506	1	750	NA	NA	AcuteEC50eq
218-690-9	2216-51-5	mono	organic	1.31133	0.115948	1.19312	1.42488	3	20.4798	15.4881	17.047	AcuteEC50eq
218-712-7	2217-40-5	multi	organic	1.09691	NA	1.09691	1.09691	1	12.5	NA	NA	AcuteEC50eq
218-747-8	2224-33-1	mono	organic	1.87919	0.863678	1.26848	2.4899	2	75.7169	12.4892	23.1848	AcuteEC50eq
218-760-9	2226-96-2	mono	organic	2.42834	0.604031	1.73239	2.81624	3	268.129	62.5599	103.102	AcuteEC50eq
218-780-8	2234-16-4	mono	organic	1.06819	NA	1.06819	1.06819	1	11.7	NA	NA	AcuteEC50eq
200-175-5	53-43-0	mono	organic	0.732394	NA	0.732394	0.732394	1	5.4	NA	NA	AcuteEC50eq
218-787-6	2235-00-9	mono	organic	2.48714	NA	2.48714	2.48714	1	307	NA	NA	AcuteEC50eq
218-792-3	2235-46-3	mono	organic	2.70239	0.25812	2.53955	3	3	503.952	270.581	334.976	AcuteEC50eq
218-817-8	2243-62-1	mono	organic	0.899499	0.822141	-0.0378604	1.49831	3	7.93412	1.09452	2.16042	AcuteEC50eq
218-871-2	2269-22-9	mono	no info	1.16192	2.08216	-0.288193	3.54777	3	14.5184	0.0962021	0.538392	AcuteEC50eq
218-878-0	2272-11-9	UVCB	organic	1.58456	1.09052	0.39794	2.54283	3	38.4202	2.77622	6.84183	AcuteEC50eq
218-915-0	2280-49-1	mono	organic	2.82776	NA	2.82776	2.82776	1	672.6	NA	NA	AcuteEC50eq
219-006-1	2312-35-8	mono	organic	-1.43731	0.386075	-1.85387	-1.09151	3	0.0365337	0.0144116	0.0198331	AcuteEC50eq
219-110-7	2362-14-3	mono	organic	-0.11004	0.236635	-0.277366	0.0572856	2	0.776175	0.473721	0.561222	AcuteEC50eq
201-084-3	78-11-5	mono	organic	2.716	0.354422	2.46538	2.96661	2	519.992	248.212	319.945	AcuteEC50eq
219-145-8	2372-82-9	mono	organic	-1.24977	0.666496	-1.82391	-0.365523	4	0.0562633	0.010245	0.018384	AcuteEC50eq
219-147-9	2373-38-8	mono	organic	3.03073	NA	3.03073	3.03073	1	1073.31	NA	NA	AcuteEC50eq
219-194-5	2385-77-5	mono	organic	1.09449	0.216945	0.939519	1.34242	3	12.4304	7.37019	8.81873	AcuteEC50eq
219-207-4	2386-87-0	mono	organic	1.6455	0.289471	1.38021	1.95424	3	44.2084	22.0093	27.9631	AcuteEC50eq
219-280-2	2402-58-6	mono	organic	2.66235	0.961772	1.98227	3.34242	2	459.565	61.7725	123.021	AcuteEC50eq
219-283-9	2402-79-1	mono	organic	0.467229	0.505693	0.174444	1.05115	3	2.93244	0.867124	1.31743	AcuteEC50eq
219-291-2	2403-88-5	mono	organic	2.15081	0.173008	2.00043	2.37475	4	141.516	90.9478	105.854	AcuteEC50eq
219-292-8	2403-89-6	mono	organic	0.913814	NA	0.913814	0.913814	1	8.2	NA	NA	AcuteEC50eq
201-089-0	78-16-0	mono	organic	-0.229148	NA	-0.229148	-0.229148	1	0.59	NA	NA	AcuteEC50eq
219-314-6	2409-55-4	mono	organic	0.323627	0.0650617	0.255273	0.431364	5	2.10682	1.77439	1.88214	AcuteEC50eq
219-323-5	2414-98-4	mono	organometallic	3.46277	0.80274	1.89209	4.47129	9	2902.46	311.064	669.58	AcuteEC50eq
219-330-3	2416-94-6	mono	organic	1.05133	0.198388	0.913814	1.27875	3	11.2546	6.97814	8.22244	AcuteEC50eq
219-340-8	2420-17-9	mono	organic	0.48972	1.14336	-0.318759	1.2982	2	3.0883	0.284193	0.644595	AcuteEC50eq
219-348-1	2421-28-5	mono	organic	2.45898	1.11649	1.77996	3.74757	3	287.727	19.5302	49.1758	AcuteEC50eq
219-370-1	2425-77-6	mono	organic	1.30172	2.26331	-0.853872	4	5	20.0319	0.0509788	0.396251	AcuteEC50eq
219-371-7	2425-79-8	UVCB	organic	1.38021	NA	1.38021	1.38021	1	24	NA	NA	AcuteEC50eq
201-100-9	78-27-3	mono	organic	2.39498	0.137094	2.20227	2.5643	5	248.305	172.918	195.787	AcuteEC50eq
219-401-9	2432-11-3	mono	organic	-0.798603	NA	-0.798603	-0.798603	1	0.159	NA	NA	AcuteEC50eq
219-417-6	2432-99-7	mono	organic	1.57978	NA	1.57978	1.57978	1	38	NA	NA	AcuteEC50eq
219-460-0	2439-35-2	mono	organic	0.362581	0.872012	-0.696804	1.25764	7	2.30452	0.21279	0.482079	AcuteEC50eq
219-518-5	2452-01-9	mono	no info	-0.292391	0.299403	-0.845185	0.0975176	11	0.510045	0.219667	0.293326	AcuteEC50eq
219-535-8	2457-01-4	mono	inorganic	2.21955	0.385196	1.69285	2.69897	5	165.787	59.9814	85.0327	AcuteEC50eq
201-114-5	78-40-0	mono	organic	3.14257	0.265652	2.95472	3.33041	2	1388.57	797.695	964.885	AcuteEC50eq
219-553-6	2461-15-6	mono	organic	2.92621	NA	2.92621	2.92621	1	843.75	NA	NA	AcuteEC50eq
219-606-3	2478-10-6	mono	organic	1.21748	0.118287	1.13354	1.35276	3	16.4998	12.4081	13.6834	AcuteEC50eq
219-641-4	2489-05-6	mono	organic	-1.64585	1.07607	-2.79588	0.583199	21	0.0226019	0.0010194	0.00295346	AcuteEC50eq
219-660-8	2492-26-4	mono	organic	0.0424329	0.459962	-0.30103	0.565006	3	1.10264	0.36403	0.532545	AcuteEC50eq
219-668-1	2494-88-4	mono	organic	3.06008	2.12707	1.55601	4.56414	2	1148.36	13.5688	62.2623	AcuteEC50eq
219-669-7	2494-89-5	mono	organic	2.17609	NA	2.17609	2.17609	1	150	NA	NA	AcuteEC50eq
219-674-4	2495-37-6	mono	organic	0.620271	0.347925	0.254064	0.946452	3	4.1713	1.80388	2.40538	AcuteEC50eq
219-754-9	2524-03-0	mono	organic	1.451	0.243595	1.27875	1.62325	2	28.2489	16.9925	20.2318	AcuteEC50eq
219-755-4	2524-04-1	mono	organic	0.946047	0.325331	0.716003	1.17609	2	8.83176	4.47955	5.65506	AcuteEC50eq
219-775-3	2528-61-2	mono	organic	1.38935	0.579643	0.691965	2.10668	7	24.5103	5.0305	8.66358	AcuteEC50eq
219-784-2	2530-83-8	mono	inorganic	2.38446	0.342334	1.74036	2.76306	6	242.358	96.3749	132.265	AcuteEC50eq
219-787-9	2530-87-2	mono	organic	2.93902	NA	2.93902	2.93902	1	869	NA	NA	AcuteEC50eq
201-122-9	78-51-3	mono	organic	1.44793	0.269878	1.04922	1.72428	5	28.05	13.7589	17.5702	AcuteEC50eq
219-842-7	2550-02-9	mono	organic	1.81966	0.117986	1.73623	1.90309	2	66.0178	51.611	56.1624	AcuteEC50eq
219-844-8	2550-06-3	mono	organic	2.93902	NA	2.93902	2.93902	1	869	NA	NA	AcuteEC50eq
219-847-4	2550-26-7	mono	organic	2.00512	0.289064	1.80072	2.20952	2	101.185	55.3564	68.091	AcuteEC50eq
219-854-2	2551-62-4	mono	inorganic	2.31486	0.118095	2.17898	2.3927	3	206.472	155.342	171.281	AcuteEC50eq
219-863-1	2554-06-5	mono	organic	2.25407	0.038126	2.22712	2.28103	2	179.504	165.777	170.367	AcuteEC50eq
219-909-0	2568-90-3	mono	organic	1.46951	0.368062	1.21964	2	4	29.4789	11.5084	15.8944	AcuteEC50eq
219-941-5	2579-20-6	multi	organic	1.83	0.245942	1.68365	2.11394	3	67.6081	37.3809	45.8134	AcuteEC50eq
219-949-9	2580-78-1	mono	organic	1.85924	0.640691	1.15987	2.41784	3	72.3164	15.4464	26.2401	AcuteEC50eq
219-956-7	2582-30-1	mono	organic	2.10001	1.55566	1	3.20003	2	125.897	4.90105	14.9355	AcuteEC50eq
201-126-0	78-59-1	mono	organic	2.34704	0.303511	2.07918	2.67669	3	222.353	107.018	137.555	AcuteEC50eq
220-011-6	2602-34-8	mono	organic	1.60206	NA	1.60206	1.60206	1	40	NA	NA	AcuteEC50eq
220-020-5	2605-79-0	mono	organic	0.340577	0.858359	-1	1.36181	8	2.19067	0.204924	0.462191	AcuteEC50eq
220-040-4	2612-57-9	mono	organic	0.17075	NA	0.17075	0.17075	1	1.48167	NA	NA	AcuteEC50eq
220-098-0	2627-86-3	mono	organic	1.2947	0.0869012	1.23045	1.39358	3	19.7105	15.987	17.1784	AcuteEC50eq
220-150-2	2643-07-4	mono	organic	0.388411	0.649948	-0.237321	1.06013	3	2.44574	0.510878	0.874539	AcuteEC50eq
220-290-4	2702-72-9	mono	organic	2.70779	NA	2.70779	2.70779	1	510.256	NA	NA	AcuteEC50eq
201-128-1	78-63-7	mono	organic	0.0130623	0.905309	-0.627088	0.653213	2	1.03053	0.155839	0.298056	AcuteEC50eq
220-292-5	2705-87-5	mono	organic	0.0677925	0.826802	-0.886057	0.579784	3	1.16894	0.159456	0.315959	AcuteEC50eq
220-329-5	2720-73-2	mono	organic	1.30477	0.429184	0.534427	1.80279	10	20.1728	6.06694	9.16414	AcuteEC50eq
220-395-5	2752-17-2	mono	organic	1.96584	0.948705	0.880814	3.60428	6	92.4349	7.1772	17.2566	AcuteEC50eq
220-449-8	2768-02-7	mono	tie	2.25407	0.038126	2.22712	2.28103	2	179.504	165.777	170.367	AcuteEC50eq
220-474-4	2778-42-9	mono	organic	0.288099	0.445944	-0.173925	0.716003	3	1.94133	0.662935	0.958638	AcuteEC50eq
220-479-1	2781-00-2	mono	organic	2.87506	NA	2.87506	2.87506	1	750	NA	NA	AcuteEC50eq
220-481-2	2781-10-4	UVCB	organometallic	0.217284	0.0186174	0.20412	0.230449	2	1.64924	1.5864	1.6077	AcuteEC50eq
220-491-7	2783-94-0	mono	organic	2.45888	0.174635	2.33539	2.58236	2	287.657	199.812	226.437	AcuteEC50eq
220-509-3	2786-76-7	mono	organic	1.23045	NA	1.23045	1.23045	1	17	NA	NA	AcuteEC50eq
201-132-3	78-67-1	mono	organic	0.623249	NA	0.623249	0.623249	1	4.2	NA	NA	AcuteEC50eq
220-552-8	2809-21-4	mono	organic	2.31968	0.942976	0.66813	2.93852	5	208.774	17.3295	40.7225	AcuteEC50eq
220-666-8	2855-13-2	mono	organic	1.63691	0.37488	1.30114	2.04139	3	43.3422	17.5648	23.9497	AcuteEC50eq
220-688-8	2867-47-2	mono	organic	1.10582	0.464254	0.524331	1.62139	4	12.759	3.89549	5.85381	AcuteEC50eq
220-713-2	2873-97-4	mono	organic	3.29226	NA	3.29226	3.29226	1	1960	NA	NA	AcuteEC50eq
220-767-7	2893-78-9	mono	organic	0.976315	2.21769	-0.718359	3.90309	5	9.46924	0.0271821	0.202727	AcuteEC50eq
220-778-7	2896-70-0	mono	organic	1.90931	0.0566805	1.86923	1.94939	2	81.1542	72.102	75.0895	AcuteEC50eq
220-816-2	2906-12-9	mono	organic	1.93952	NA	1.93952	1.93952	1	87	NA	NA	AcuteEC50eq
201-133-9	78-69-3	mono	organic	1.20279	0.175354	0.94939	1.34242	4	15.951	10.1899	11.8844	AcuteEC50eq
220-822-5	2909-38-8	mono	organic	0.762257	1.1806	-0.588579	1.5966	3	5.78439	0.33643	0.893242	AcuteEC50eq
220-860-2	2920-38-9	mono	organic	0.857173	0.123845	0.750508	0.992995	3	7.19735	5.34052	5.91656	AcuteEC50eq
220-877-5	2923-16-2	mono	organic	0.725817	NA	0.725817	0.725817	1	5.31884	NA	NA	AcuteEC50eq
220-912-4	2935-90-2	mono	organic	0.221024	0.783285	-0.408935	1.32222	4	1.6635	0.224745	0.446802	AcuteEC50eq
220-971-6	2950-43-8	mono	inorganic	0.41927	0.382234	0.00817418	0.857332	4	2.62585	0.988658	1.38253	AcuteEC50eq
221-070-0	2997-92-4	mono	organic	1.68517	1.51421	0.614457	2.75587	2	48.4357	2.05588	6.08183	AcuteEC50eq
221-110-7	3006-82-4	mono	organic	0.428956	0.827355	-0.525711	0.937518	3	2.68507	0.365785	0.725126	AcuteEC50eq
201-134-4	78-70-6	mono	organic	1.76768	0.322057	1.44404	2.08814	3	58.5703	26.9577	35.1857	AcuteEC50eq
221-129-0	3009-97-0	mono	organic	1.83327	NA	1.83327	1.83327	1	68.12	NA	NA	AcuteEC50eq
221-201-1	3030-47-5	mono	organic	2.06057	0.250512	1.81019	2.34242	4	114.966	60.609	75.5057	AcuteEC50eq
221-209-5	3031-66-1	mono	organic	1.57054	0.627574	0.977724	2.22789	3	37.2	8.20087	13.7812	AcuteEC50eq
221-220-5	3033-62-3	mono	organic	1.68593	0.610944	1.25393	2.11793	2	48.5211	13.5612	21.0062	AcuteEC50eq
221-221-0	3033-77-0	mono	organic	2.4566	1.19174	1.61392	3.29929	2	286.156	23.8044	55.896	AcuteEC50eq
221-242-5	3039-83-6	mono	organic	0.705007	NA	0.705007	0.705007	1	5.06999	NA	NA	AcuteEC50eq
221-254-0	3047-32-3	mono	organic	3.79053	0.116955	3.65706	3.87506	3	6173.5	4657.49	5130.54	AcuteEC50eq
221-255-6	3047-33-4	mono	organic	3.36891	0.755439	2.83474	3.90309	2	2338.38	483.438	830.502	AcuteEC50eq
201-137-0	78-73-9	mono	organic	2.69897	NA	2.69897	2.69897	1	500	NA	NA	AcuteEC50eq
221-259-8	3048-64-4	mono	organic	0.7841	0.152617	0.608163	0.880814	3	6.08275	4.21119	4.77776	AcuteEC50eq
221-336-6	3069-29-2	mono	organic	1.90868	1.22653	1.04139	2.77597	2	81.037	6.26911	15.0922	AcuteEC50eq
221-374-3	3081-01-4	mono	organic	-0.433539	0.548384	-1.55284	0.143574	8	0.36852	0.0811089	0.136376	AcuteEC50eq
221-375-9	3081-14-9	mono	organic	-0.355429	0.695031	-1.55284	0.482397	7	0.441135	0.0660581	0.126768	AcuteEC50eq
221-410-8	3087-36-3	mono	organometallic	3.66294	0.627905	2.60206	4.25527	8	4601.94	813.243	1474.4	AcuteEC50eq
221-416-0	3088-31-1	mono	organic	1.8417	0.190795	1.66276	2.06458	4	69.4549	42.6528	50.4242	AcuteEC50eq
201-142-8	78-78-4	mono	organic	0.755488	0.253845	0.361728	1.10721	6	5.69493	2.8742	3.63464	AcuteEC50eq
221-435-4	3091-25-6	mono	organometallic	-0.667562	NA	-0.667562	-0.667562	1	0.215	NA	NA	AcuteEC50eq
221-453-2	3101-60-8	mono	organic	1.22039	0.531034	0.875061	1.83187	3	16.6108	4.6209	7.16927	AcuteEC50eq
221-486-2	3115-49-9	mono	organic	0.752157	0.727981	-0.0555173	1.35774	3	5.65141	0.97816	1.78608	AcuteEC50eq
221-499-3	3121-61-7	mono	organic	0.75499	0.100349	0.662758	0.861851	3	5.6884	4.4667	4.85325	AcuteEC50eq
221-541-0	3140-73-6	mono	organic	0.778151	NA	0.778151	0.778151	1	6	NA	NA	AcuteEC50eq
221-576-1	3148-73-0	mono	organic	4.19114	NA	4.19114	4.19114	1	15529	NA	NA	AcuteEC50eq
221-621-5	3164-34-9	mono	organic	2	NA	2	2	1	100	NA	NA	AcuteEC50eq
201-143-3	78-79-5	mono	organic	0.938952	0.219785	0.761176	1.18469	3	8.68864	5.11649	6.13649	AcuteEC50eq
221-625-7	3164-85-0	mono	inorganic	2.18481	0.345783	1.6648	2.69897	7	153.041	59.5032	82.2956	AcuteEC50eq
221-641-4	3173-72-6	mono	organic	0.690993	NA	0.690993	0.690993	1	4.909	NA	NA	AcuteEC50eq
221-657-1	3179-47-3	mono	organic	0.410658	3.19816	-1.85078	2.6721	2	2.5743	0.00325467	0.032165	AcuteEC50eq
221-659-2	3179-63-3	mono	organic	1.92295	0.332207	1.54469	2.16732	3	83.7429	37.6125	49.5064	AcuteEC50eq
221-660-8	3179-76-8	mono	organic	2.65007	0.184194	2.51983	2.78032	2	446.758	304.199	347.101	AcuteEC50eq
221-661-3	3179-80-4	mono	organic	-0.686092	0.166107	-0.803547	-0.568636	2	0.206019	0.145674	0.16408	AcuteEC50eq
221-717-7	3209-22-1	mono	organic	0.63143	0.250968	0.462398	1	4	4.27987	2.25368	2.80872	AcuteEC50eq
221-838-5	3251-23-8	mono	inorganic	-0.867312	0.579699	-2.08672	0.228583	12	0.135734	0.0263877	0.046299	AcuteEC50eq
201-148-0	78-83-1	mono	organic	3.14048	0.161001	3.00346	3.36173	4	1381.91	915.78	1054.71	AcuteEC50eq
221-877-8	3266-23-7	mono	organic	1.8451	NA	1.8451	1.8451	1	70	NA	NA	AcuteEC50eq
221-882-5	3268-49-3	mono	organic	0.704544	0.0725932	0.653213	0.755875	2	5.06458	4.35271	4.58503	AcuteEC50eq
221-906-4	3277-26-7	mono	organic	2.44732	0.361292	2.09342	2.81558	3	280.106	117.293	158.143	AcuteEC50eq
221-921-6	3282-30-2	mono	organic	1.77421	0.999449	0.691965	2.96778	6	59.4577	4.02682	10.1471	AcuteEC50eq
221-950-4	3290-92-4	mono	organic	0.444931	0.203507	0.30103	0.588832	2	2.78568	1.82186	2.10776	AcuteEC50eq
221-967-7	3296-90-0	mono	organic	1.5682	NA	1.5682	1.5682	1	37	NA	NA	AcuteEC50eq
221-975-0	3302-10-1	mono	organic	2.01901	0.22947	1.81954	2.27875	4	104.475	58.1209	71.0818	AcuteEC50eq
222-023-7	3320-83-0	mono	organic	1.11846	1.29502	-0.325857	2.17609	3	13.1359	0.579926	1.69257	AcuteEC50eq
222-037-3	3323-53-3	mono	organic	2.89495	1.03273	1.95424	4	3	785.148	65.2107	153.207	AcuteEC50eq
201-149-6	78-84-2	mono	organic	1.90898	0.540507	1.36173	2.44248	3	81.0919	22.0496	34.4788	AcuteEC50eq
222-048-3	3327-22-8	mono	organic	2.34972	1.30988	1	3.61574	3	223.726	9.5298	28.1575	AcuteEC50eq
222-059-3	3332-27-2	mono	organic	0.256278	0.803988	-1	1.36181	8	1.80417	0.196098	0.420075	AcuteEC50eq
222-079-2	3338-24-7	mono	organic	2.41664	NA	2.41664	2.41664	1	261	NA	NA	AcuteEC50eq
222-093-9	3344-18-1	mono	no info	2.77815	NA	2.77815	2.77815	1	600	NA	NA	AcuteEC50eq
222-103-1	3349-36-8	mono	organometallic	0.247006	0.0606498	0.20412	0.289892	2	1.76606	1.55613	1.62522	AcuteEC50eq
222-182-2	3380-34-5	mono	organic	-1.34813	1.08116	-2.86515	0.186438	8	0.0448609	0.0022688	0.0063199	AcuteEC50eq
222-294-1	3407-42-9	mono	organic	1.29125	0.196775	1.07849	1.49136	5	19.5545	11.633	13.9034	AcuteEC50eq
201-151-7	78-86-4	mono	organic	2.068	0.375008	1.82607	2.49999	3	116.951	47.3807	64.6108	AcuteEC50eq
222-315-4	3423-28-7	mono	organic	2.13354	NA	2.13354	2.13354	1	136	NA	NA	AcuteEC50eq
222-321-7	3425-61-4	mono	organic	0.592205	0.330742	0.358335	0.826075	2	3.91026	1.96105	2.48528	AcuteEC50eq
222-323-8	3425-89-6	mono	organic	1.96674	0.208172	1.81954	2.11394	2	92.6283	59.9929	69.6398	AcuteEC50eq
222-376-7	3452-97-9	mono	organic	0.939903	NA	0.939903	0.939903	1	8.7077	NA	NA	AcuteEC50eq
222-389-8	3457-61-2	mono	organic	0.633468	NA	0.633468	0.633468	1	4.3	NA	NA	AcuteEC50eq
222-423-1	3467-59-2	mono	organic	2.77525	NA	2.77525	2.77525	1	596	NA	NA	AcuteEC50eq
201-152-2	78-87-5	mono	organic	1.77601	0.463043	1.08939	2.20003	5	59.7056	17.5894	26.7578	AcuteEC50eq
222-437-8	3470-98-2	mono	organic	2.11394	NA	2.11394	2.11394	1	130	NA	NA	AcuteEC50eq
222-492-8	3495-36-1	mono	inorganic	2.37449	0.822064	1.85431	3.32222	3	236.859	32.6811	64.5034	AcuteEC50eq
222-598-4	3547-33-9	mono	organic	0.157848	0.500859	-0.420216	0.462398	3	1.4383	0.430287	0.65113	AcuteEC50eq
222-619-7	3558-60-9	mono	organic	2.14998	0.19299	2.01352	2.28645	2	141.248	94.4273	108.426	AcuteEC50eq
201-155-9	78-90-0	mono	organic	2.24273	0.811093	1.43136	3.05355	3	174.877	24.7753	48.458	AcuteEC50eq
222-818-9	3621-82-7	mono	organic	-0.30103	NA	-0.30103	-0.30103	1	0.5	NA	NA	AcuteEC50eq
222-823-6	3622-84-2	mono	organic	1.7108	0.131488	1.56467	1.81954	3	51.3806	37.4294	41.7295	AcuteEC50eq
222-829-9	3624-77-9	UVCB	organic	0.118698	0.537306	-0.431798	0.641764	3	1.31431	0.360139	0.561657	AcuteEC50eq
222-852-4	3634-83-1	mono	organic	1.56843	0.444017	1.12443	2.01247	3	37.0196	12.7005	18.3363	AcuteEC50eq
222-960-1	3681-71-8	mono	organic	1.47495	0.353086	1.11394	1.81954	3	29.8504	12.7493	17.0732	AcuteEC50eq
223-051-2	3709-43-1	mono	organic	2.17244	NA	2.17244	2.17244	1	148.745	NA	NA	AcuteEC50eq
200-002-3	50-01-1	mono	organic	2.40491	0.953909	1.35507	3.31442	4	254.043	22.1924	51.2431	AcuteEC50eq
200-193-3	54-11-5	mono	organic	0.382013	1.41167	-0.616185	1.38021	2	2.40998	0.126698	0.348264	AcuteEC50eq
201-158-5	78-92-2	mono	organic	3.20493	0.48811	2.48855	3.54777	4	1602.98	460.465	706.581	AcuteEC50eq
223-054-9	3710-30-3	mono	organic	0.244854	0.383319	-0.180456	1.09691	8	1.75733	0.610012	0.877164	AcuteEC50eq
223-055-4	3710-84-7	mono	organic	0.913814	NA	0.913814	0.913814	1	8.2	NA	NA	AcuteEC50eq
223-146-9	3748-13-8	mono	organic	0.695472	0.0952143	0.60206	0.792392	3	4.95989	3.94314	4.26622	AcuteEC50eq
223-228-4	3775-90-4	mono	organic	1.74547	NA	1.74547	1.74547	1	55.65	NA	NA	AcuteEC50eq
223-267-7	3794-83-0	mono	organic	3.00687	0.766821	2.29003	3.81543	3	1015.95	160.135	301.946	AcuteEC50eq
223-296-5	3811-73-2	mono	organic	0.126305	0.848196	-1.45585	0.934498	6	1.33753	0.136147	0.298293	AcuteEC50eq
201-159-0	78-93-3	mono	organic	3.39121	0.245225	3.09768	3.66927	4	2461.58	1315.37	1631.09	AcuteEC50eq
223-342-4	3845-76-9	mono	organic	1.69467	0.0865544	1.63347	1.75587	2	49.5076	41.3273	43.9705	AcuteEC50eq
223-356-0	3851-87-4	mono	organic	1.32709	0.40522	0.863323	1.61278	3	21.2366	7.99964	11.1847	AcuteEC50eq
223-362-3	3855-32-1	mono	organic	1.70896	0.224926	1.549	1.96614	3	51.163	29.7576	35.8419	AcuteEC50eq
223-423-4	3886-69-9	mono	organic	1.27513	0.222457	1.02531	1.45179	3	18.8422	11.0245	13.2515	AcuteEC50eq
223-434-4	3891-07-4	mono	organic	2.7138	0.138135	2.61613	2.81148	2	517.374	387.818	428.153	AcuteEC50eq
223-445-4	3896-11-5	mono	organic	2	NA	2	2	1	100	NA	NA	AcuteEC50eq
223-453-8	3900-45-6	mono	organic	1.26909	0.344177	0.716838	1.64456	6	18.5819	7.35259	10.1079	AcuteEC50eq
223-470-0	3913-02-8	mono	organic	0.939472	1.93149	-0.485105	4	7	8.69905	0.0444408	0.271939	AcuteEC50eq
201-161-1	78-95-5	mono	organic	-0.221849	NA	-0.221849	-0.221849	1	0.6	NA	NA	AcuteEC50eq
223-498-3	3926-62-3	mono	organic	1.40232	1.93756	-1.47043	2.5682	4	25.2534	0.178608	0.977452	AcuteEC50eq
223-578-8	3965-55-7	mono	organic	1.90634	NA	1.90634	1.90634	1	80.6	NA	NA	AcuteEC50eq
223-622-6	3982-91-0	mono	inorganic	1.99564	NA	1.99564	1.99564	1	99	NA	NA	AcuteEC50eq
223-664-5	4009-98-7	mono	organic	0.176091	NA	0.176091	0.176091	1	1.5	NA	NA	AcuteEC50eq
223-725-6	4039-32-1	mono	organometallic	2.19154	0.297947	1.84871	2.38794	3	155.431	75.8179	97.0051	AcuteEC50eq
223-772-2	4065-45-6	mono	organic	1.54846	0.21286	1.39794	1.69897	2	35.3553	22.6758	26.4106	AcuteEC50eq
223-775-9	4067-16-7	UVCB	organic	1.1925	1.08893	0.0791812	2.25527	3	15.5775	1.12996	2.78105	AcuteEC50eq
223-786-9	4073-98-7	mono	organic	1.02144	1.61694	-0.274905	2.83327	3	10.5062	0.213555	0.813422	AcuteEC50eq
201-162-7	78-96-6	mono	organic	2.32146	0.688945	1.51455	3.4014	5	209.635	34.0217	63.5106	AcuteEC50eq
223-795-8	4075-81-4	mono	inorganic	1.74317	0.174978	1.5275	1.93095	4	55.3573	35.3976	41.2704	AcuteEC50eq
223-810-8	4083-64-1	mono	organic	1.43933	NA	1.43933	1.43933	1	27.5	NA	NA	AcuteEC50eq
223-861-6	4098-71-9	mono	organic	1.48772	NA	1.48772	1.48772	1	30.7409	NA	NA	AcuteEC50eq
223-893-0	4111-54-0	mono	organometallic	2.09453	0.297917	1.75176	2.2911	3	124.317	60.6452	77.5905	AcuteEC50eq
223-943-1	4130-08-9	mono	organic	2.31075	0.751712	1.38757	3.34082	5	204.527	28.1254	55.5759	AcuteEC50eq
224-030-0	4170-30-3	mono	organic	-0.0626358	0.548351	-1.14267	0.510595	7	0.865694	0.193532	0.323664	AcuteEC50eq
224-052-0	4180-23-8	mono	organic	0.852381	0.125094	0.731087	0.980957	3	7.11837	5.26604	5.84007	AcuteEC50eq
201-163-2	78-97-7	mono	organic	-0.421159	0.587738	-0.853872	0.247973	3	0.379176	0.0920116	0.149609	AcuteEC50eq
224-137-2	4210-32-6	mono	organic	0.587711	NA	0.587711	0.587711	1	3.87	NA	NA	AcuteEC50eq
224-169-7	4223-03-4	mono	organic	1.21131	0.292728	1.00432	1.4183	2	16.2671	8.83167	10.8919	AcuteEC50eq
224-207-2	4246-51-9	mono	organic	2.33878	NA	2.33878	2.33878	1	218.16	NA	NA	AcuteEC50eq
224-218-2	4252-78-2	mono	organic	-0.853872	0.425721	-1.1549	-0.552842	2	0.14	0.0575894	0.0781223	AcuteEC50eq
224-221-9	4253-34-3	mono	organic	2.31075	0.751712	1.38757	3.34082	5	204.527	28.1254	55.5759	AcuteEC50eq
224-292-6	4292-10-8	mono	organic	0.535801	0.315749	0.045323	0.90309	6	3.434	1.46693	1.96433	AcuteEC50eq
224-314-4	4303-67-7	mono	organic	-0.127072	3.00813	-2.25414	2	2	0.746324	0.00140273	0.0120987	AcuteEC50eq
201-164-8	78-98-8	mono	organic	2.82353	0.199938	2.60638	3	3	666.088	411.453	485.443	AcuteEC50eq
224-339-0	4316-74-9	mono	organic	2.69967	NA	2.69967	2.69967	1	500.805	NA	NA	AcuteEC50eq
224-518-3	4394-85-8	mono	organic	4.46485	0.138318	4.31513	4.58787	3	29164.3	20898.7	23431.6	AcuteEC50eq
224-536-1	4402-30-6	mono	organic	2.47108	0.179518	2.3069	2.66276	3	295.853	191.969	222.697	AcuteEC50eq
224-638-6	4433-79-8	mono	organic	1.31433	0.0397329	1.28623	1.34242	2	20.6218	18.9811	19.5291	AcuteEC50eq
224-644-9	4435-53-4	mono	organic	0.851258	NA	0.851258	0.851258	1	7.1	NA	NA	AcuteEC50eq
201-166-9	79-00-5	mono	organic	1.79159	0.354725	1.5074	2.30103	4	61.8859	24.9976	34.1229	AcuteEC50eq
224-675-8	4443-26-9	mono	organic	1.89763	NA	1.89763	1.89763	1	79	NA	NA	AcuteEC50eq
224-698-3	4454-05-1	mono	organic	2.36438	NA	2.36438	2.36438	1	231.41	NA	NA	AcuteEC50eq
224-699-9	4454-16-4	mono	inorganic	0.825326	0.856556	-0.88056	2	20	6.68846	0.569378	1.32643	AcuteEC50eq
224-778-8	4488-57-7	mono	organic	1.13679	0.588623	-0.207608	1.72428	9	13.7022	2.66429	4.67439	AcuteEC50eq
224-809-5	4500-29-2	mono	organic	1.58978	0.786801	1.03342	2.14613	2	38.8844	7.52977	13.2293	AcuteEC50eq
224-832-0	4511-42-6	mono	organic	2.5113	0.598255	2.11394	3.54407	5	324.562	66.9185	115.067	AcuteEC50eq
224-923-5	4553-62-2	mono	organic	2.82221	0.13171	2.72908	2.91534	2	664.062	504.492	554.403	AcuteEC50eq
201-167-4	79-01-6	mono	organic	1.80516	0.410136	1.38021	2.65321	12	63.8504	20.0415	29.8318	AcuteEC50eq
224-929-8	4559-86-8	mono	organic	0.152874	0.111078	0.045323	0.267172	3	1.42192	1.08804	1.19273	AcuteEC50eq
225-059-1	4635-59-0	mono	organic	1.15137	0.87319	-0.196543	2.39794	7	14.17	1.30419	2.95793	AcuteEC50eq
225-060-7	4635-87-4	mono	organic	1.7026	NA	1.7026	1.7026	1	50.42	NA	NA	AcuteEC50eq
225-063-3	4637-24-5	mono	organic	4.22985	0.159206	4.11727	4.34242	2	16976.5	12178	13649	AcuteEC50eq
225-102-4	4659-45-4	mono	organic	1.84942	NA	1.84942	1.84942	1	70.7	NA	NA	AcuteEC50eq
225-121-8	4672-38-2	mono	organic	2	0	2	2	3	100	100	100	AcuteEC50eq
225-172-6	4698-11-7	mono	organic	0.369964	0.0868323	0.308564	0.431364	2	2.34403	1.95559	2.08108	AcuteEC50eq
225-208-0	4719-04-4	mono	organic	1.03501	0.194465	0.823474	1.20602	3	10.8396	6.78464	7.96855	AcuteEC50eq
201-170-0	79-03-8	mono	organic	1.02228	0.939334	-0.196543	2.47857	6	10.5264	0.838227	1.99801	AcuteEC50eq
225-218-5	4724-48-5	mono	organic	1.00173	0.702271	0.50515	1.49831	2	10.0399	2.31919	3.83529	AcuteEC50eq
225-266-7	4747-21-1	mono	organic	1.73134	0.0644892	1.68574	1.77694	2	53.8694	47.0872	49.3133	AcuteEC50eq
225-306-3	4767-03-7	mono	organic	2.87506	NA	2.87506	2.87506	1	750	NA	NA	AcuteEC50eq
225-383-3	4813-57-4	mono	organic	2.14801	0.256369	2	2.44404	3	140.61	75.8149	93.7223	AcuteEC50eq
225-464-3	4861-19-2	mono	inorganic	4.08279	NA	4.08279	4.08279	1	12100	NA	NA	AcuteEC50eq
225-533-8	4904-61-4	mono	organic	-1	NA	-1	-1	1	0.1	NA	NA	AcuteEC50eq
225-625-8	4979-32-2	mono	organic	0.254662	0.620962	-0.30103	1.07918	4	1.79747	0.367692	0.633964	AcuteEC50eq
201-171-6	79-04-9	mono	organic	0.240747	2.32743	-1.405	1.88649	2	1.74079	0.0135407	0.0717221	AcuteEC50eq
225-642-0	4985-85-7	mono	organic	0.792392	NA	0.792392	0.792392	1	6.2	NA	NA	AcuteEC50eq
225-714-1	5026-62-0	mono	organic	1.68836	0.322505	1.33153	1.95904	3	48.7936	22.4336	29.2916	AcuteEC50eq
225-716-2	5026-74-4	mono	organic	1	NA	1	1	1	10	NA	NA	AcuteEC50eq
225-730-9	5036-48-6	mono	organic	2.10551	0.565181	1.70586	2.50515	2	127.499	39.2052	58.7704	AcuteEC50eq
225-768-6	5064-31-3	mono	organic	2.31776	0.349323	1.99123	2.74819	4	207.855	85.126	115.651	AcuteEC50eq
225-791-1	5080-22-8	mono	organic	2.48532	0.257569	2.3032	2.66745	2	305.72	178.615	214.803	AcuteEC50eq
225-805-6	5089-70-3	mono	organic	1.81966	0.117986	1.73623	1.90309	2	66.0178	51.611	56.1624	AcuteEC50eq
200-198-0	54-21-7	mono	organic	3.23559	NA	3.23559	3.23559	1	1720.23	NA	NA	AcuteEC50eq
201-173-7	79-06-1	mono	organic	2.0257	0.21443	1.83059	2.25527	3	106.095	63.2878	75.569	AcuteEC50eq
225-863-2	5124-30-1	mono	organic	0.0791812	NA	0.0791812	0.0791812	1	1.2	NA	NA	AcuteEC50eq
225-878-4	5131-66-8	mono	organic	2.96754	0.224151	2.72016	3.15715	3	927.983	540.744	650.89	AcuteEC50eq
225-935-3	5160-02-1	mono	organic	2.27875	NA	2.27875	2.27875	1	190	NA	NA	AcuteEC50eq
225-967-8	5187-23-5	mono	organic	3.43664	NA	3.43664	3.43664	1	2733	NA	NA	AcuteEC50eq
225-969-9	5188-07-8	mono	organic	0.467732	0.4893	0.120574	1.02735	3	2.93584	0.903102	1.35361	AcuteEC50eq
226-002-3	5205-93-6	mono	organic	2.27088	0.307938	1.91566	2.4624	3	186.585	88.8496	114.622	AcuteEC50eq
226-006-5	5208-93-5	mono	organic	0.617872	0.406752	0.283301	1.07063	3	4.14832	1.55688	2.17952	AcuteEC50eq
226-009-1	5216-25-1	mono	organic	1.46191	NA	1.46191	1.46191	1	28.9672	NA	NA	AcuteEC50eq
201-174-2	79-07-2	mono	organic	1.01858	0.265566	0.682145	1.29667	4	10.4372	5.29471	6.68375	AcuteEC50eq
226-102-7	5280-66-0	mono	organic	2.27875	NA	2.27875	2.27875	1	190	NA	NA	AcuteEC50eq
226-103-2	5280-68-2	mono	organic	1.23045	NA	1.23045	1.23045	1	17	NA	NA	AcuteEC50eq
226-109-5	5281-04-9	mono	organic	2.27875	NA	2.27875	2.27875	1	190	NA	NA	AcuteEC50eq
226-134-1	5292-45-5	mono	organic	0.431364	NA	0.431364	0.431364	1	2.7	NA	NA	AcuteEC50eq
226-166-6	5308-25-8	mono	organic	2.47408	0.201517	2.29951	2.69461	3	297.908	183.324	216.573	AcuteEC50eq
226-218-8	5329-14-6	mono	inorganic	1.7712	0.138166	1.61172	1.85491	3	59.0469	42.3275	47.4518	AcuteEC50eq
201-175-8	79-08-3	mono	organic	0.608339	1.40662	-0.657577	2.01284	4	4.05825	0.111478	0.382914	AcuteEC50eq
226-241-3	5332-73-0	mono	organic	1.79521	0.212878	1.57403	1.99868	3	62.4035	37.3643	44.5577	AcuteEC50eq
226-242-9	5333-42-6	mono	organic	1.30172	2.26331	-0.853872	4	5	20.0319	0.0509788	0.396251	AcuteEC50eq
226-247-6	5333-84-6	mono	organic	1.96674	0.208172	1.81954	2.11394	2	92.6283	59.9929	69.6398	AcuteEC50eq
226-285-3	5343-92-0	mono	organic	3.9701	NA	3.9701	3.9701	1	9334.69	NA	NA	AcuteEC50eq
226-364-2	5372-81-6	mono	organic	0.967466	0.0119146	0.959041	0.975891	2	9.27825	9.05043	9.128	AcuteEC50eq
226-378-9	5384-21-4	mono	organic	-0.418299	0.337384	-0.794254	-0.141884	3	0.381681	0.169304	0.223798	AcuteEC50eq
226-394-6	5392-40-5	multi	organic	1.22665	0.683772	0.83123	2.0162	3	16.8518	3.24458	5.71176	AcuteEC50eq
226-501-6	5413-60-5	mono	organic	1.25009	0.31106	0.873598	1.88081	7	17.7863	7.60357	10.1791	AcuteEC50eq
201-176-3	79-09-4	mono	organic	1.74317	0.174978	1.5275	1.93095	4	55.3573	35.3976	41.2704	AcuteEC50eq
226-540-9	5421-46-5	mono	organic	1.1144	0.581601	0.462398	1.57978	3	13.0138	3.20499	5.18488	AcuteEC50eq
226-551-9	5423-22-3	mono	organic	1.79885	NA	1.79885	1.79885	1	62.9285	NA	NA	AcuteEC50eq
226-603-0	5435-64-3	mono	organic	1.39202	0.342442	1.00432	1.65321	3	24.6613	10.8066	14.3449	AcuteEC50eq
226-641-8	5444-75-7	mono	organic	0.910624	NA	0.910624	0.910624	1	8.14	NA	NA	AcuteEC50eq
226-733-8	5459-93-8	mono	organic	1.77395	0.0644812	1.72835	1.81954	2	59.4222	51.9417	54.397	AcuteEC50eq
226-736-4	5460-09-3	mono	organic	2.94448	NA	2.94448	2.94448	1	880	NA	NA	AcuteEC50eq
201-177-9	79-10-7	mono	organic	0.735434	1.32536	-0.974183	2.34635	6	5.43793	0.153077	0.521402	AcuteEC50eq
226-887-6	5534-13-4	mono	organic	1.46499	0.148705	1.35984	1.57014	2	29.1733	21.391	23.7952	AcuteEC50eq
226-952-9	5577-13-9	mono	no info	1.53656	NA	1.53656	1.53656	1	34.4	NA	NA	AcuteEC50eq
226-956-0	5578-42-7	mono	organic	1.33724	0.296277	0.997823	1.54407	3	21.7389	10.6468	13.6032	AcuteEC50eq
227-006-8	5593-70-4	mono	organometallic	2.81936	0.416368	2.35218	3.26249	4	659.72	227.641	328.007	AcuteEC50eq
201-178-4	79-11-8	mono	organic	1.10104	1.77561	-1.35223	2.5682	6	12.6193	0.105624	0.545566	AcuteEC50eq
227-101-4	5655-61-8	mono	organic	1.11977	0.0734768	1.06781	1.17173	2	13.1756	11.3028	11.9136	AcuteEC50eq
227-114-5	5661-03-0	mono	organic	2	NA	2	2	1	100	NA	NA	AcuteEC50eq
227-177-9	5698-98-6	mono	organic	1.75299	1.72607	0.532472	2.9735	2	56.6224	1.54466	5.31834	AcuteEC50eq
227-231-1	5726-19-2	mono	organic	1.3388	0.272484	1.14613	1.53148	2	21.8174	12.3561	15.0191	AcuteEC50eq
227-285-6	5763-44-0	mono	organic	2	0	2	2	2	100	100	100	AcuteEC50eq
227-290-3	5766-67-6	mono	organic	2.11059	NA	2.11059	2.11059	1	129	NA	NA	AcuteEC50eq
227-369-2	5809-08-5	mono	organic	0.787131	0.0550743	0.748188	0.826075	2	6.12536	5.46039	5.6801	AcuteEC50eq
227-372-9	5810-11-7	mono	organic	1.45271	NA	1.45271	1.45271	1	28.36	NA	NA	AcuteEC50eq
201-180-5	79-14-1	mono	organic	1.94397	0.413634	1.46785	2.21484	3	87.8967	32.4454	45.6806	AcuteEC50eq
227-561-6	5888-33-5	mono	organic	-0.0212557	0.185505	-0.152427	0.109916	2	0.952235	0.646608	0.738495	AcuteEC50eq
227-572-6	5892-47-7	UVCB	organic	0.585461	NA	0.585461	0.585461	1	3.85	NA	NA	AcuteEC50eq
227-770-2	5973-71-7	mono	organic	0.913399	0.282874	0.662758	1.22011	3	8.19218	4.14386	5.23618	AcuteEC50eq
227-813-5	5989-27-5	mono	organic	0.0469867	0.483842	-0.273142	0.90309	5	1.11426	0.310728	0.481688	AcuteEC50eq
201-182-6	79-16-3	mono	organic	3.5302	NA	3.5302	3.5302	1	3390	NA	NA	AcuteEC50eq
227-815-6	5989-54-8	mono	organic	0.0318503	0.434347	-0.273142	0.90309	6	1.07609	0.333973	0.499051	AcuteEC50eq
227-873-2	6018-92-4	mono	organometallic	-0.122668	1.01299	-1.09151	1.31806	6	0.753931	0.0492322	0.125621	AcuteEC50eq
227-930-1	6041-94-7	mono	organic	1.23045	NA	1.23045	1.23045	1	17	NA	NA	AcuteEC50eq
228-055-8	6104-30-9	mono	organic	2.69897	NA	2.69897	2.69897	1	500	NA	NA	AcuteEC50eq
228-058-4	6104-58-1	mono	organic	1.47056	1.8389	0.170262	2.77085	2	29.55	0.637032	2.37794	AcuteEC50eq
228-085-1	6117-80-2	mono	organic	2.30236	0.430984	1.81425	2.63043	3	200.612	71.0205	101.436	AcuteEC50eq
228-408-6	6259-76-3	mono	organic	-0.223956	0.307769	-0.447332	0.127105	3	0.597096	0.284446	0.366903	AcuteEC50eq
201-185-2	79-20-9	mono	organic	2.70469	0.433813	2.39794	3.01144	2	506.631	204.915	279.591	AcuteEC50eq
228-503-2	6283-86-9	mono	organic	1.8017	0.512418	1.04139	2.30269	6	63.3429	15.9303	25.5865	AcuteEC50eq
228-528-9	6289-46-9	mono	organic	1.71012	NA	1.71012	1.71012	1	51.3	NA	NA	AcuteEC50eq
228-567-1	6297-03-6	mono	organic	3.50515	NA	3.50515	3.50515	1	3200	NA	NA	AcuteEC50eq
228-601-5	6303-21-5	mono	inorganic	2.14613	NA	2.14613	2.14613	1	140	NA	NA	AcuteEC50eq
201-186-8	79-21-0	mono	organic	-0.0471315	0.200537	-0.430691	0.10691	6	0.897157	0.522711	0.629212	AcuteEC50eq
228-782-0	6358-64-1	mono	organic	1.19754	0.735145	0.736397	2.04532	3	15.7595	2.68101	4.92452	AcuteEC50eq
228-846-8	6362-80-7	mono	organic	-1.24413	NA	-1.24413	-1.24413	1	0.057	NA	NA	AcuteEC50eq
228-985-4	6386-38-5	mono	organic	0.556888	0.275998	0.361728	0.752048	2	3.60486	2.02666	2.46966	AcuteEC50eq
229-102-5	6410-32-8	mono	organic	1.23045	NA	1.23045	1.23045	1	17	NA	NA	AcuteEC50eq
229-107-2	6410-41-9	mono	organic	1.23045	NA	1.23045	1.23045	1	17	NA	NA	AcuteEC50eq
200-238-7	55-56-1	mono	organic	-0.879544	0.892088	-1.47496	0.146128	3	0.131964	0.0153812	0.0321685	AcuteEC50eq
201-187-3	79-22-1	mono	organic	0.357754	0.569671	-0.308035	0.948168	5	2.27905	0.506717	0.849029	AcuteEC50eq
229-129-2	6416-66-6	mono	organic	2.01703	NA	2.01703	2.01703	1	104	NA	NA	AcuteEC50eq
229-146-5	6419-19-8	mono	organic	2.76178	1.07399	1.09307	4.0569	6	577.797	32.0126	86.4244	AcuteEC50eq
229-208-1	6428-31-5	mono	organic	2.98811	NA	2.98811	2.98811	1	973	NA	NA	AcuteEC50eq
229-222-8	6440-58-0	mono	organic	1.80179	1.16864	0.975432	2.62814	2	63.3559	5.53057	12.7735	AcuteEC50eq
229-245-3	6448-95-9	mono	organic	1.23045	NA	1.23045	1.23045	1	17	NA	NA	AcuteEC50eq
229-314-8	6471-50-7	mono	organic	1.23045	NA	1.23045	1.23045	1	17	NA	NA	AcuteEC50eq
229-347-8	6484-52-2	mono	inorganic	2.66097	0.0150812	2.65031	2.67164	2	458.112	443.92	448.742	AcuteEC50eq
201-188-9	79-24-3	mono	organic	2.01719	1.31138	1.08991	2.94448	2	104.038	6.74257	17.2492	AcuteEC50eq
229-352-5	6485-40-1	mono	organic	1.21462	0.401091	0.78533	1.57978	3	16.3916	6.23631	8.68961	AcuteEC50eq
229-353-0	6485-55-8	mono	organic	2.35317	0.206415	2.19915	2.58771	3	225.513	137.146	162.678	AcuteEC50eq
229-494-8	6574-99-8	mono	organic	1.38021	NA	1.38021	1.38021	1	24	NA	NA	AcuteEC50eq
229-563-2	6610-29-3	mono	organic	1.07985	0.514856	0.491362	1.44716	3	12.0185	3.47627	5.3217	AcuteEC50eq
229-633-2	6635-20-7	mono	organic	2.11842	0.14557	2.01071	2.28403	3	131.347	92.4907	104.325	AcuteEC50eq
201-194-1	79-30-1	mono	organic	1.47842	0.99118	-0.196543	2.63849	8	30.0899	1.9508	4.99	AcuteEC50eq
229-654-7	6640-24-0	mono	organic	0.617	NA	0.617	0.617	1	4.14	NA	NA	AcuteEC50eq
229-713-7	6674-22-2	mono	organic	1.69897	NA	1.69897	1.69897	1	50	NA	NA	AcuteEC50eq
229-761-9	6711-48-4	mono	organic	1.30987	0.402364	0.897627	1.70157	3	20.4113	7.74182	10.7987	AcuteEC50eq
229-912-9	6834-92-0	mono	inorganic	2.72982	0.522312	2.31597	3.36549	5	536.809	135.244	217.09	AcuteEC50eq
229-929-1	6843-66-9	mono	organic	1.2748	0.335676	0.835691	1.54407	4	18.828	7.9846	10.7187	AcuteEC50eq
201-195-7	79-31-2	mono	organic	2.12459	0.439073	1.65225	2.63849	5	133.225	41.8115	62.2394	AcuteEC50eq
229-942-2	6850-63-1	mono	organic	1.53361	0.0935605	1.42975	1.6113	3	34.1674	27.2717	29.4659	AcuteEC50eq
229-962-1	6864-37-5	UVCB	organic	1.18647	0.321592	0.897627	1.49969	4	15.3629	6.75386	8.95521	AcuteEC50eq
230-022-8	6915-15-7	mono	organic	2.38021	NA	2.38021	2.38021	1	240	NA	NA	AcuteEC50eq
230-049-5	6925-69-5	mono	organic	2.1765	0.175659	2.05229	2.30071	2	150.141	104.068	118.022	AcuteEC50eq
230-072-0	6938-94-9	mono	organic	0.891784	0.330726	0.561101	1.3516	7	7.79442	3.15778	4.30611	AcuteEC50eq
230-086-7	6940-53-0	mono	organic	0.934328	0.145803	0.83123	1.03743	2	8.59663	6.34165	7.03977	AcuteEC50eq
230-191-8	6969-71-7	mono	organic	1.9058	NA	1.9058	1.9058	1	80.5	NA	NA	AcuteEC50eq
201-196-2	79-33-4	mono	organic	2.5113	0.598255	2.11394	3.54407	5	324.562	66.9185	115.067	AcuteEC50eq
230-257-6	6990-43-8	UVCB	organic	1.54423	0.620932	0.863323	2.07918	3	35.0133	7.84334	13.1081	AcuteEC50eq
230-279-6	7005-47-2	mono	organic	2.38022	0.0946711	2.31327	2.44716	2	240.002	196.981	210.802	AcuteEC50eq
230-363-2	7069-42-3	mono	organic	2.18452	NA	2.18452	2.18452	1	152.94	NA	NA	AcuteEC50eq
230-386-8	7085-19-0	mono	organic	1.77743	NA	1.77743	1.77743	1	59.9	NA	NA	AcuteEC50eq
230-392-0	7087-68-5	mono	organic	1.89306	0.261704	1.65985	2.17609	3	78.1731	41.6117	51.6677	AcuteEC50eq
230-525-2	7173-51-5	mono	organic	-0.930614	0.67212	-1.39086	-0.159311	3	0.117324	0.0232323	0.0405059	AcuteEC50eq
230-528-9	7173-62-8	mono	organic	-1.11427	0.98532	-2.20761	-0.294992	3	0.076865	0.0071566	0.0161672	AcuteEC50eq
230-565-0	7195-44-0	mono	organic	1.05384	0.805547	0.308564	1.90849	3	11.3199	1.6253	3.16437	AcuteEC50eq
230-597-5	7212-44-4	multi	organic	0.0547305	0.309134	-0.292174	0.30103	3	1.13431	0.53859	0.695504	AcuteEC50eq
230-625-6	7226-23-5	mono	organic	2.25527	NA	2.25527	2.25527	1	180	NA	NA	AcuteEC50eq
230-636-6	7235-40-7	mono	petroleum product	2.19312	NA	2.19312	2.19312	1	156	NA	NA	AcuteEC50eq
230-638-7	7237-83-4	mono	organic	1.28441	0.0736091	1.23236	1.33646	2	19.2491	16.5084	17.4022	AcuteEC50eq
230-745-9	7300-34-7	mono	organic	2.37771	0.0550591	2.33878	2.41664	2	238.621	212.723	221.28	AcuteEC50eq
230-813-8	7328-22-5	mono	organic	1.72971	0.334114	1.34947	1.97635	3	53.6679	23.994	31.6314	AcuteEC50eq
230-847-3	7336-20-1	mono	organic	2.46587	NA	2.46587	2.46587	1	292.33	NA	NA	AcuteEC50eq
230-898-1	7360-53-4	mono	organometallic	0.84231	0.202714	0.69897	0.985651	2	6.95521	4.5563	5.26832	AcuteEC50eq
230-947-7	7379-51-3	mono	organic	0.880964	0.0685257	0.832509	0.929419	2	7.60263	6.58971	6.92123	AcuteEC50eq
230-949-8	7381-01-3	mono	organic	1.55113	1.40188	0.523096	3.14803	3	35.5741	1.21402	3.87067	AcuteEC50eq
230-990-1	7396-58-9	mono	organic	-0.942869	1.33779	-2.39794	0.633468	4	0.114059	0.00373574	0.0120799	AcuteEC50eq
230-993-8	7398-69-8	mono	organic	2.12809	0.469578	1.68915	2.62325	3	134.306	43.3248	63.8866	AcuteEC50eq
201-202-3	79-39-0	mono	organic	3.43616	NA	3.43616	3.43616	1	2730	NA	NA	AcuteEC50eq
231-072-3	7429-90-5	mono	element	0.606046	0.72134	-0.502696	1.48572	9	4.03688	0.542601	1.08061	AcuteEC50eq
231-100-4	7439-92-1	mono	inorganic	-0.583266	0.322286	-0.975427	-0.167993	7	0.261056	0.10823	0.146424	AcuteEC50eq
231-102-5	7439-93-2	mono	inorganic	1.65099	0.170981	1.48237	1.82424	3	44.7702	29.6536	34.1581	AcuteEC50eq
231-104-6	7439-95-4	mono	element	3.03236	0.688905	2.19866	4.36472	8	1077.36	160.884	309.035	AcuteEC50eq
231-105-1	7439-96-5	mono	inorganic	0.562293	NA	0.562293	0.562293	1	3.65	NA	NA	AcuteEC50eq
231-106-7	7439-97-6	mono	inorganic	-0.883025	1.03444	-2.5376	2.29885	25	0.130911	0.00657774	0.0183638	AcuteEC50eq
231-107-2	7439-98-7	mono	element	3.15579	0.434295	2.72748	3.87697	6	1431.5	444.339	663.937	AcuteEC50eq
231-111-4	7440-02-0	mono	element	0.585724	0.963504	-1.16147	2.40654	62	3.85234	0.229584	0.604484	AcuteEC50eq
231-124-5	7440-15-5	mono	inorganic	2.05576	NA	2.05576	2.05576	1	113.7	NA	NA	AcuteEC50eq
201-204-4	79-41-4	mono	organic	1.97068	0.360708	1.63238	2.35025	3	93.4722	39.1961	52.8215	AcuteEC50eq
231-130-8	7440-21-3	mono	inorganic	2.39794	NA	2.39794	2.39794	1	250	NA	NA	AcuteEC50eq
231-131-3	7440-22-4	mono	element	-1.272	1.10161	-2.79588	1.16967	22	0.0534565	0.00223196	0.00664013	AcuteEC50eq
231-141-8	7440-31-5	mono	element	0.99326	NA	0.99326	0.99326	1	9.846	NA	NA	AcuteEC50eq
231-142-3	7440-32-6	mono	element	1.97694	0.626342	1.57978	2.69897	3	94.8281	20.9674	35.1987	AcuteEC50eq
231-143-9	7440-33-7	mono	inorganic	1.44098	NA	1.44098	1.44098	1	27.6045	NA	NA	AcuteEC50eq
231-146-5	7440-36-0	mono	inorganic	1.30522	0.513326	0.612784	2.31387	7	20.1937	4.96779	8.03968	AcuteEC50eq
231-151-2	7440-42-8	mono	element	2.10776	0.308837	1.66558	2.67761	7	128.163	55.1229	73.6411	AcuteEC50eq
231-152-8	7440-43-9	mono	element	-0.252096	0.963221	-1.69762	0.810904	9	0.559634	0.0383781	0.096294	AcuteEC50eq
231-158-0	7440-48-4	mono	element	0.965392	0.887762	-0.840135	2.34842	15	9.23405	0.734949	1.75214	AcuteEC50eq
201-209-1	79-46-9	mono	organic	2.42827	0.78643	1.27875	3.03663	4	268.083	35.9291	71.6256	AcuteEC50eq
231-159-6	7440-50-8	mono	element	-0.759513	0.519254	-1.38722	0.228583	11	0.173975	0.0403649	0.0666514	AcuteEC50eq
231-171-1	7440-62-2	mono	element	0.800032	0.407145	0.267172	1.49678	15	6.31004	1.97673	2.94435	AcuteEC50eq
231-175-3	7440-66-6	mono	element	-0.288277	0.300586	-0.845185	0.0975176	11	0.5149	0.221021	0.295472	AcuteEC50eq
231-176-9	7440-67-7	mono	inorganic	2.34475	NA	2.34475	2.34475	1	221.18	NA	NA	AcuteEC50eq
231-179-5	7440-70-2	mono	element	1.69108	NA	1.69108	1.69108	1	49.1	NA	NA	AcuteEC50eq
231-193-1	7446-07-3	mono	inorganic	0.813914	NA	0.813914	0.813914	1	6.515	NA	NA	AcuteEC50eq
231-208-1	7446-70-0	mono	inorganic	0.657939	0.705054	-0.603564	1.48572	9	4.54924	0.639811	1.25455	AcuteEC50eq
231-209-7	7446-81-3	mono	organic	0.771779	1.53684	-0.974183	2.34635	5	5.9126	0.102369	0.411997	AcuteEC50eq
200-240-8	55-63-0	mono	organic	0.536121	0.517639	0.0606978	1.25115	4	3.43654	0.915413	1.44156	AcuteEC50eq
201-222-2	79-74-3	mono	organic	-0.762802	0.920819	-1.88606	0.361728	5	0.172663	0.0151951	0.0349973	AcuteEC50eq
231-210-2	7447-39-4	mono	inorganic	-0.730075	0.49901	-1.25322	0.228583	10	0.186177	0.0460506	0.0743874	AcuteEC50eq
231-211-8	7447-40-7	mono	inorganic	2.82603	0.167522	2.70757	2.94448	2	669.925	472.301	532.514	AcuteEC50eq
231-212-3	7447-41-8	mono	inorganic	2.21469	0.174046	2.04922	2.3962	3	163.942	107.789	124.477	AcuteEC50eq
231-218-6	7450-69-3	mono	organic	1.31338	0.777743	0.763428	1.86332	2	20.5767	4.06059	7.08807	AcuteEC50eq
231-272-0	7473-98-5	mono	organic	1.09654	1.56636	-0.0110468	2.20412	2	12.4893	0.475457	1.46006	AcuteEC50eq
231-274-1	7474-78-4	mono	organic	1.93857	NA	1.93857	1.93857	1	86.81	NA	NA	AcuteEC50eq
231-293-5	7486-38-6	mono	organic	1.88258	0.33124	1.59988	2.36173	4	76.3103	32.7306	43.7677	AcuteEC50eq
231-298-2	7487-88-9	mono	inorganic	2.84492	0.0175529	2.83251	2.85733	2	699.714	674.55	683.085	AcuteEC50eq
231-302-2	7488-55-3	mono	inorganic	1.38749	0.477376	0.556303	1.69897	5	24.4058	6.92307	10.6694	AcuteEC50eq
201-224-3	79-77-6	mono	organic	0.865945	0.32683	0.605305	1.33546	4	7.34421	3.18574	4.24355	AcuteEC50eq
231-308-5	7491-09-0	mono	organic	1.52352	0.238269	1.23288	1.88083	6	33.3826	17.57	21.9008	AcuteEC50eq
231-388-1	7526-26-3	mono	organic	0.82772	0.629016	0.113943	1.30103	3	6.72543	1.4775	2.48583	AcuteEC50eq
231-391-8	7529-22-8	mono	organic	4.49415	NA	4.49415	4.49415	1	31200	NA	NA	AcuteEC50eq
231-403-1	7534-94-3	mono	organic	0.252428	0.000601048	0.252003	0.252853	2	1.78825	1.78601	1.78678	AcuteEC50eq
231-439-8	7550-35-8	mono	inorganic	2.41726	0.321261	2.04922	2.64147	3	261.375	120.532	157.217	AcuteEC50eq
231-442-4	7553-56-2	mono	inorganic	-0.302488	0.556686	-0.886057	0.222716	3	0.498324	0.130318	0.206523	AcuteEC50eq
201-228-5	79-81-2	mono	organic	2.18452	NA	2.18452	2.18452	1	152.94	NA	NA	AcuteEC50eq
231-448-7	7558-79-4	mono	inorganic	1.96379	NA	1.96379	1.96379	1	92	NA	NA	AcuteEC50eq
231-449-2	7558-80-7	mono	inorganic	1.96379	NA	1.96379	1.96379	1	92	NA	NA	AcuteEC50eq
231-472-8	7575-23-7	mono	organic	-1.46852	NA	-1.46852	-1.46852	1	0.034	NA	NA	AcuteEC50eq
231-484-3	7580-67-8	mono	inorganic	1.53092	0.298983	1.18673	1.72622	3	33.9565	16.5224	21.1576	AcuteEC50eq
231-493-2	7585-39-9	mono	organic	3.87858	NA	3.87858	3.87858	1	7561	NA	NA	AcuteEC50eq
231-494-8	7585-41-3	mono	organic	2.27875	NA	2.27875	2.27875	1	190	NA	NA	AcuteEC50eq
231-509-8	7601-54-9	mono	inorganic	1.96379	NA	1.96379	1.96379	1	92	NA	NA	AcuteEC50eq
201-234-8	79-92-5	mono	organic	0.0662998	0.242725	-0.142668	0.307496	4	1.16493	0.626483	0.77515	AcuteEC50eq
231-512-4	7601-90-3	mono	inorganic	3.50481	0.31883	3.16732	3.82478	4	3197.53	1415.66	1872.54	AcuteEC50eq
231-548-0	7631-90-5	mono	inorganic	2.12783	0.402889	1.64147	2.66652	6	134.225	45.3415	65.8106	AcuteEC50eq
231-551-7	7631-95-0	mono	inorganic	3.15579	0.434295	2.72748	3.87697	6	1431.5	444.339	663.937	AcuteEC50eq
231-554-3	7631-99-4	mono	inorganic	3.79326	0.220361	3.554	4.07918	4	6212.46	3537.48	4291.9	AcuteEC50eq
231-555-9	7632-00-0	mono	inorganic	1.3784	1.27336	-0.267606	2.85016	5	23.9004	0.829483	2.6294	AcuteEC50eq
231-569-5	7637-07-2	mono	inorganic	2.46301	0.407437	2.09691	2.90196	3	290.411	108.812	152.416	AcuteEC50eq
201-236-9	79-94-7	mono	organic	-0.124985	0.155863	-0.267606	0.0413927	3	0.74992	0.515136	0.586015	AcuteEC50eq
231-589-4	7646-79-9	mono	inorganic	0.965292	0.88798	-0.841638	2.34842	15	9.23192	0.734322	1.75102	AcuteEC50eq
231-592-0	7646-85-7	mono	inorganic	-0.288277	0.300586	-0.845185	0.0975176	11	0.5149	0.221021	0.295472	AcuteEC50eq
231-598-3	7647-14-5	mono	inorganic	3.63402	0.33662	3.09691	4.05423	7	4305.5	1716.44	2353.6	AcuteEC50eq
231-599-9	7647-15-6	mono	inorganic	3.77257	0.444441	2.97933	4.21693	6	5923.44	1789.07	2698.45	AcuteEC50eq
231-600-2	7647-17-8	mono	inorganic	1.83818	0.375203	1.57287	2.10349	2	68.8938	31.4901	41.1994	AcuteEC50eq
231-609-1	7651-02-7	mono	organic	-0.636473	0.307448	-0.853872	-0.419075	2	0.230955	0.121596	0.151551	AcuteEC50eq
231-626-4	7659-86-1	mono	organic	-0.478141	0.139102	-0.638272	-0.387216	3	0.332551	0.237851	0.266852	AcuteEC50eq
231-634-8	7664-39-3	mono	inorganic	1.74555	0.365099	1.30103	2.13226	5	55.6608	21.235	29.5607	AcuteEC50eq
231-635-3	7664-41-7	mono	inorganic	0.41237	0.865269	-1.16749	1.30696	7	2.58446	0.243075	0.547218	AcuteEC50eq
201-244-2	80-04-6	mono	organic	1.56131	0.323257	1.27875	1.91381	3	36.4175	16.7132	21.836	AcuteEC50eq
231-659-4	7681-11-0	mono	inorganic	2.04454	1.42576	0.489432	3.29008	3	110.8	3.56988	11.6088	AcuteEC50eq
231-665-7	7681-38-1	mono	inorganic	3.68336	0.172007	3.48756	3.90091	4	4823.51	3107.85	3614.04	AcuteEC50eq
231-667-8	7681-49-4	mono	inorganic	1.74555	0.365099	1.30103	2.13226	5	55.6608	21.235	29.5607	AcuteEC50eq
231-668-3	7681-52-9	mono	inorganic	-0.787006	0.607604	-1.56225	0.681241	16	0.163303	0.028777	0.0522228	AcuteEC50eq
231-673-0	7681-57-4	mono	inorganic	2.12783	0.402889	1.64147	2.66652	6	134.225	45.3415	65.8106	AcuteEC50eq
231-674-6	7681-65-4	mono	inorganic	-0.729108	0.463009	-1.25322	0.228583	11	0.186592	0.050715	0.0793138	AcuteEC50eq
231-679-3	7681-82-5	mono	inorganic	1.72413	2.65122	-0.150566	3.59883	2	52.9823	0.209706	1.4007	AcuteEC50eq
231-701-1	7691-02-3	mono	organic	2.14588	0.476565	1.53782	2.81558	5	139.922	39.7759	61.255	AcuteEC50eq
201-245-8	80-05-7	mono	organic	0.618348	0.328388	0.0128372	0.995635	9	4.15287	1.6656	2.27917	AcuteEC50eq
231-714-2	7697-37-2	mono	inorganic	3.19434	0.739217	2.67164	3.71705	2	1564.37	334.555	568.095	AcuteEC50eq
231-717-9	7699-43-6	mono	inorganic	2.34475	NA	2.34475	2.34475	1	221.18	NA	NA	AcuteEC50eq
231-718-4	7699-45-8	mono	inorganic	-0.182183	0.432306	-0.845185	0.819544	12	0.657382	0.193812	0.29476	AcuteEC50eq
231-743-0	7718-54-9	mono	inorganic	0.594224	0.957741	-1.16147	2.40654	62	3.92847	0.238104	0.623297	AcuteEC50eq
231-749-3	7719-12-2	mono	inorganic	1.50277	NA	1.50277	1.50277	1	31.825	NA	NA	AcuteEC50eq
201-247-9	80-07-9	mono	organic	-0.0315171	NA	-0.0315171	-0.0315171	1	0.93	NA	NA	AcuteEC50eq
231-760-3	7722-64-7	mono	inorganic	-0.548887	0.594136	-1.22185	-0.09691	3	0.282562	0.067518	0.110366	AcuteEC50eq
231-764-5	7722-76-1	mono	inorganic	3.25708	NA	3.25708	3.25708	1	1807.5	NA	NA	AcuteEC50eq
231-765-0	7722-84-1	mono	inorganic	0.724946	0.435841	0.380211	1.21484	3	5.30819	1.85734	2.66345	AcuteEC50eq
231-778-1	7726-95-6	mono	inorganic	0	NA	0	0	1	1	NA	NA	AcuteEC50eq
231-780-2	7727-18-6	mono	inorganic	1.03002	0.556523	0.501059	2.07188	7	10.7157	2.34269	3.94807	AcuteEC50eq
231-781-8	7727-21-1	mono	inorganic	2.18408	0.217882	2.04736	2.5092	4	152.784	87.5507	105.991	AcuteEC50eq
231-784-4	7727-43-7	mono	inorganic	1.16137	NA	1.16137	1.16137	1	14.5	NA	NA	AcuteEC50eq
231-786-5	7727-54-0	mono	inorganic	2.18408	0.217882	2.04736	2.5092	4	152.784	87.5507	105.991	AcuteEC50eq
201-248-4	80-08-0	mono	organic	0.117271	NA	0.117271	0.117271	1	1.31	NA	NA	AcuteEC50eq
231-793-3	7733-02-0	mono	inorganic	-0.288277	0.300586	-0.845185	0.0975176	11	0.5149	0.221021	0.295472	AcuteEC50eq
231-810-4	7747-35-5	mono	organic	1.48918	1.05102	0.0334238	2.3838	4	30.8449	2.10232	5.28603	AcuteEC50eq
231-818-8	7757-79-1	mono	inorganic	2.90544	0.330653	2.67164	3.13925	2	804.345	403.466	511.288	AcuteEC50eq
231-820-9	7757-82-6	mono	inorganic	3.70763	0.318425	3.27875	4.13033	6	5100.73	2163.26	2903.95	AcuteEC50eq
231-821-4	7757-83-7	mono	inorganic	2.12783	0.402889	1.64147	2.66652	6	134.225	45.3415	65.8106	AcuteEC50eq
231-823-5	7757-86-0	mono	inorganic	1.96379	NA	1.96379	1.96379	1	92	NA	NA	AcuteEC50eq
231-824-0	7757-87-1	mono	inorganic	1.96379	NA	1.96379	1.96379	1	92	NA	NA	AcuteEC50eq
231-826-1	7757-93-9	mono	inorganic	1.96379	NA	1.96379	1.96379	1	92	NA	NA	AcuteEC50eq
231-830-3	7758-02-3	mono	inorganic	3.74739	0.456553	3.03487	4.21693	5	5589.78	1675.21	2533.47	AcuteEC50eq
201-250-5	80-09-1	mono	organic	1.89465	0.139827	1.74036	2.02531	4	78.4595	54.8855	62.0483	AcuteEC50eq
231-831-9	7758-05-6	mono	inorganic	2.30476	0.274592	2.11059	2.49892	2	201.723	113.742	138.465	AcuteEC50eq
231-834-5	7758-11-4	mono	inorganic	1.96379	NA	1.96379	1.96379	1	92	NA	NA	AcuteEC50eq
231-836-6	7758-19-2	mono	inorganic	1.02376	1.52983	-0.0579919	2.10551	2	10.5623	0.43395	1.29818	AcuteEC50eq
231-837-1	7758-23-8	mono	inorganic	1.96379	NA	1.96379	1.96379	1	92	NA	NA	AcuteEC50eq
231-838-7	7758-29-4	mono	inorganic	2.05918	NA	2.05918	2.05918	1	114.6	NA	NA	AcuteEC50eq
231-840-8	7758-87-4	mono	inorganic	1.96379	NA	1.96379	1.96379	1	92	NA	NA	AcuteEC50eq
231-842-9	7758-89-6	mono	inorganic	-0.800571	0.514877	-1.40894	0.228583	11	0.158281	0.0371788	0.0611313	AcuteEC50eq
200-261-2	56-18-8	mono	organic	2.21923	0.91491	1.57229	2.86617	2	165.665	24.5552	47.2881	AcuteEC50eq
201-251-0	80-10-4	mono	organic	1.26899	0.389776	0.835691	1.59106	3	18.5776	7.2633	10.0263	AcuteEC50eq
231-845-5	7758-95-4	mono	inorganic	-0.557159	0.349407	-0.968188	-0.167993	5	0.277231	0.110238	0.151293	AcuteEC50eq
231-847-6	7758-98-7	mono	inorganic	-0.730075	0.49901	-1.25322	0.228583	10	0.186177	0.0460506	0.0743874	AcuteEC50eq
231-853-9	7761-88-8	mono	inorganic	-1.40548	1.17313	-2.80141	1.16967	21	0.0393119	0.00134068	0.00427548	AcuteEC50eq
231-867-5	7772-98-7	mono	inorganic	2.36173	NA	2.36173	2.36173	1	230	NA	NA	AcuteEC50eq
231-868-0	7772-99-8	mono	inorganic	1.38749	0.477376	0.556303	1.69897	5	24.4058	6.92307	10.6694	AcuteEC50eq
231-869-6	7773-01-5	mono	inorganic	1.23502	0.47445	0.583539	2.11394	10	17.1799	4.55186	7.1813	AcuteEC50eq
231-887-4	7775-09-9	mono	inorganic	3.24069	0.242914	3.06893	3.41246	2	1740.58	1048.5	1247.76	AcuteEC50eq
231-890-0	7775-14-6	mono	inorganic	2.03379	0.262337	1.79449	2.31429	3	108.091	57.4495	71.3704	AcuteEC50eq
231-891-6	7775-19-1	mono	inorganic	2.33205	0.426537	1.42632	3.13862	15	214.807	63.6728	96.658	AcuteEC50eq
231-892-1	7775-27-1	mono	inorganic	2.18408	0.217882	2.04736	2.5092	4	152.784	87.5507	105.991	AcuteEC50eq
201-254-7	80-15-9	mono	organic	1.00409	0.363456	0.591065	1.27508	3	10.0946	4.20511	5.67977	AcuteEC50eq
231-901-9	7778-39-4	mono	inorganic	0.798459	1.21375	-0.798603	1.8293	4	6.28723	0.282727	0.819967	AcuteEC50eq
231-907-1	7778-53-2	mono	inorganic	1.96379	NA	1.96379	1.96379	1	92	NA	NA	AcuteEC50eq
231-913-4	7778-77-0	mono	inorganic	1.96379	NA	1.96379	1.96379	1	92	NA	NA	AcuteEC50eq
231-915-5	7778-80-5	mono	inorganic	3.08002	0.407399	2.83251	3.55023	3	1202.33	450.535	631.054	AcuteEC50eq
231-943-8	7779-88-6	mono	inorganic	-0.311257	0.281256	-0.85122	0.0975176	11	0.488363	0.221347	0.290434	AcuteEC50eq
231-944-3	7779-90-0	mono	inorganic	-0.288277	0.300586	-0.845185	0.0975176	11	0.5149	0.221021	0.295472	AcuteEC50eq
231-957-4	7782-49-2	mono	element	0.859871	0.465961	0.143257	1.5289	18	7.2422	1.90345	3.01132	AcuteEC50eq
201-265-7	80-26-2	mono	organic	0.790637	NA	0.790637	0.790637	1	6.175	NA	NA	AcuteEC50eq
231-959-5	7782-50-5	mono	inorganic	-0.691501	0.557583	-1.39794	0.681241	15	0.203469	0.0415105	0.071637	AcuteEC50eq
231-964-2	7782-78-7	mono	inorganic	1.53376	0.0215592	1.51851	1.549	2	34.1789	32.6755	33.184	AcuteEC50eq
231-974-7	7783-00-8	mono	inorganic	0.643281	0.793815	-0.10521	1.47574	3	4.39826	0.649601	1.25252	AcuteEC50eq
231-975-2	7783-03-1	mono	inorganic	1.44098	NA	1.44098	1.44098	1	27.6045	NA	NA	AcuteEC50eq
231-977-3	7783-06-4	mono	inorganic	-0.920819	NA	-0.920819	-0.920819	1	0.12	NA	NA	AcuteEC50eq
231-982-0	7783-18-8	mono	inorganic	2.36173	NA	2.36173	2.36173	1	230	NA	NA	AcuteEC50eq
231-984-1	7783-20-2	mono	inorganic	2.40002	0.523826	1.7574	3.20548	8	251.198	59.1647	97.191	AcuteEC50eq
231-987-8	7783-28-0	mono	inorganic	2.99915	0.258359	2.74036	3.25708	3	998.038	535.556	663.144	AcuteEC50eq
232-019-7	7783-66-6	mono	inorganic	0.976868	1.64105	-0.886057	2.63846	4	9.4813	0.143068	0.603623	AcuteEC50eq
232-029-1	7783-82-6	mono	inorganic	1.69052	0.396914	1.30103	2.13226	4	49.0365	17.7829	25.1897	AcuteEC50eq
232-033-3	7783-90-6	mono	inorganic	-1.65056	1.08079	-2.79588	0.583199	21	0.0223582	0.000994784	0.00289562	AcuteEC50eq
232-038-0	7783-96-2	mono	inorganic	-1.64852	1.07869	-2.79588	0.583199	21	0.0224635	0.00100553	0.00292084	AcuteEC50eq
232-055-3	7784-25-0	mono	inorganic	-0.00290534	0.912072	-0.802719	1.27258	4	0.993333	0.0965665	0.21494	AcuteEC50eq
232-075-2	7785-21-9	mono	inorganic	2.79838	0.432621	2.39769	3.25708	3	628.605	221.662	317.022	AcuteEC50eq
232-076-8	7785-23-1	mono	inorganic	-1.64945	1.07963	-2.79588	0.583199	21	0.0224158	0.00100068	0.00290945	AcuteEC50eq
232-077-3	7785-26-4	mono	organic	-0.417008	0.297077	-0.649994	-0.0824719	3	0.382818	0.187127	0.239247	AcuteEC50eq
232-087-8	7785-70-8	mono	organic	-0.454915	0.254134	-0.649994	-0.0824719	4	0.350821	0.183245	0.22901	AcuteEC50eq
201-280-9	80-46-6	mono	organic	0.332871	0.238061	0	0.623249	5	2.15214	1.14813	1.42451	AcuteEC50eq
232-089-9	7785-87-7	mono	inorganic	1.22485	0.488241	0.583539	2.11394	10	16.7822	4.27809	6.83943	AcuteEC50eq
232-094-6	7786-30-3	mono	inorganic	2.44319	0.293598	2.14613	2.7332	3	277.454	136.765	174.356	AcuteEC50eq
232-102-8	7786-67-6	multi	organic	1.72591	NA	1.72591	1.72591	1	53.2	NA	NA	AcuteEC50eq
232-104-9	7786-81-4	mono	inorganic	0.603497	0.961013	-1.16147	2.40654	62	4.01326	0.240925	0.632757	AcuteEC50eq
232-136-3	7787-93-1	mono	organic	2.59073	0.150232	2.46982	2.75891	3	389.697	271.348	307.249	AcuteEC50eq
232-142-6	7789-06-2	mono	inorganic	2.09691	NA	2.09691	2.09691	1	125	NA	NA	AcuteEC50eq
232-145-2	7789-17-5	mono	inorganic	-0.29243	NA	-0.29243	-0.29243	1	0.51	NA	NA	AcuteEC50eq
232-146-8	7789-18-6	mono	inorganic	2.03199	0.127014	1.94218	2.12181	2	107.645	82.584	90.4497	AcuteEC50eq
232-149-4	7789-21-1	mono	inorganic	3.1959	NA	3.1959	3.1959	1	1570	NA	NA	AcuteEC50eq
201-286-1	80-51-3	mono	organic	0.56554	0.877284	-0.756962	1.86923	6	3.67739	0.346109	0.778987	AcuteEC50eq
232-151-5	7789-23-3	mono	inorganic	1.74555	0.365099	1.30103	2.13226	5	55.6608	21.235	29.5607	AcuteEC50eq
232-156-2	7789-29-9	mono	inorganic	1.74555	0.365099	1.30103	2.13226	5	55.6608	21.235	29.5607	AcuteEC50eq
232-164-6	7789-41-5	mono	inorganic	3	NA	3	3	1	1000	NA	NA	AcuteEC50eq
232-188-7	7789-75-5	mono	inorganic	1.74555	0.365099	1.30103	2.13226	5	55.6608	21.235	29.5607	AcuteEC50eq
232-191-3	7789-80-2	mono	inorganic	2.45761	0.163052	2.35411	2.64557	3	286.822	193.641	221.598	AcuteEC50eq
232-192-9	7789-82-4	mono	inorganic	3.15579	0.434295	2.72748	3.87697	6	1431.5	444.339	663.937	AcuteEC50eq
232-197-6	7790-28-5	mono	inorganic	-0.351667	0.555871	-0.744727	0.0413927	2	0.444972	0.13951	0.207742	AcuteEC50eq
232-216-8	7790-62-7	mono	inorganic	3.26599	0.641977	2.83251	4.20033	4	1844.95	357.67	628.16	AcuteEC50eq
232-218-9	7790-69-4	mono	inorganic	2.83362	0.350445	2.43173	3.07548	3	681.749	293.039	391.567	AcuteEC50eq
201-289-8	80-54-6	mono	organic	0.936091	0.532386	0.370143	1.42694	3	8.63159	2.39338	3.71745	AcuteEC50eq
232-227-8	7790-86-5	mono	inorganic	-0.0826223	0.86849	-0.886057	0.838849	3	0.826757	0.102001	0.209203	AcuteEC50eq
232-234-6	7790-94-5	mono	inorganic	2.23723	0.637841	1.27937	3.0371	6	172.675	30.976	55.8704	AcuteEC50eq
232-235-1	7790-98-9	mono	inorganic	2.39023	NA	2.39023	2.39023	1	245.6	NA	NA	AcuteEC50eq
232-259-2	7803-49-8	mono	inorganic	0.38156	0.439467	-0.142668	0.857332	4	2.40747	0.783096	1.15146	AcuteEC50eq
232-260-8	7803-51-2	mono	inorganic	-2.32975	NA	-2.32975	-2.32975	1	0.00468	NA	NA	AcuteEC50eq
232-261-3	7803-55-6	mono	inorganic	0.800032	0.407145	0.267172	1.49678	15	6.31004	1.97673	2.94435	AcuteEC50eq
232-268-1	8000-41-7	multi	organic	1.76137	0.1205	1.62839	1.86332	3	57.7255	43.1796	47.7048	AcuteEC50eq
201-291-9	80-56-8	mono	organic	-0.245816	0.571595	-0.649994	0.158362	2	0.567785	0.17227	0.259429	AcuteEC50eq
232-349-1	8006-61-9	UVCB	petroleum product	1.26929	0.759282	0.732394	1.80618	2	18.5903	3.81268	6.5679	AcuteEC50eq
232-379-5	8011-76-5	multi	inorganic	3.25708	NA	3.25708	3.25708	1	1807.5	NA	NA	AcuteEC50eq
232-380-0	8011-86-7	UVCB	organic	0.30276	1.38669	-0.677781	1.2833	2	2.00798	0.111211	0.300273	AcuteEC50eq
201-297-1	80-62-6	mono	organic	2.39768	0.299444	1.83885	2.74036	7	249.851	110.254	146.002	AcuteEC50eq
232-382-1	8012-00-8	mono	inorganic	-0.557159	0.349407	-0.968188	-0.167993	5	0.277231	0.110238	0.151293	AcuteEC50eq
232-395-2	8013-75-0	UVCB	organic	3.43831	0.848522	1.93184	4.47129	11	2743.52	252.051	572.015	AcuteEC50eq
232-443-2	8030-30-6	UVCB	petroleum product	1.26929	0.759282	0.732394	1.80618	2	18.5903	3.81268	6.5679	AcuteEC50eq
232-453-7	8032-32-4	UVCB	petroleum product	1.26929	0.759282	0.732394	1.80618	2	18.5903	3.81268	6.5679	AcuteEC50eq
201-304-8	80-73-9	mono	organic	2	0	2	2	2	100	100	100	AcuteEC50eq
232-462-6	8047-15-2	UVCB	organic	1.70087	0.15845	1.58883	1.81291	2	50.2195	36.0817	40.4182	AcuteEC50eq
232-466-8	8048-07-5	mono	inorganic	0.23956	0.356101	-0.0122419	0.491362	2	1.73604	0.825777	1.06571	AcuteEC50eq
232-475-7	8050-09-7	UVCB	organic	0.784908	0.66021	0.20412	1.44871	4	6.09407	1.12764	2.01235	AcuteEC50eq
232-480-4	8050-28-0	UVCB	organic	1.19359	0.319853	0.829482	1.42927	3	15.6167	7.22604	9.41439	AcuteEC50eq
232-565-6	9000-90-2	UVCB	no info	1.94378	1.23023	1.07388	2.81368	2	87.8577	6.74457	16.2799	AcuteEC50eq
200-262-8	56-23-5	mono	organic	0.676816	0.786996	-0.609065	1.54407	8	4.75134	0.541227	1.14089	AcuteEC50eq
201-321-0	81-07-2	mono	organic	2.24309	0.317324	2.01871	2.46748	2	175.023	90.2689	113.305	AcuteEC50eq
232-619-9	9001-62-1	UVCB	organic	2.00321	0.540783	1.62082	2.38561	2	100.743	32.5957	48.016	AcuteEC50eq
232-694-8	9007-13-0	UVCB	organic	0.784908	0.66021	0.20412	1.44871	4	6.09407	1.12764	2.01235	AcuteEC50eq
232-734-4	9012-54-8	UVCB	organic	2	NA	2	2	1	100	NA	NA	AcuteEC50eq
232-752-2	9014-01-1	UVCB	no info	0.334311	0.619936	-0.126667	1.03908	3	2.15929	0.484865	0.80966	AcuteEC50eq
233-007-4	10016-20-3	mono	no info	2	NA	2	2	1	100	NA	NA	AcuteEC50eq
233-020-5	10022-31-8	mono	inorganic	1.16137	NA	1.16137	1.16137	1	14.5	NA	NA	AcuteEC50eq
233-038-3	10025-73-7	mono	inorganic	0.670331	0.71057	-0.401209	1.51851	5	4.68092	0.717525	1.36595	AcuteEC50eq
201-325-2	81-11-8	mono	organic	1.88081	NA	1.88081	1.88081	1	76	NA	NA	AcuteEC50eq
233-046-7	10025-87-3	mono	inorganic	1.49847	NA	1.49847	1.49847	1	31.5117	NA	NA	AcuteEC50eq
233-047-2	10025-91-9	mono	inorganic	1.30522	0.513326	0.612784	2.31387	7	20.1937	4.96779	8.03968	AcuteEC50eq
233-058-2	10026-11-6	mono	inorganic	2.34475	NA	2.34475	2.34475	1	221.18	NA	NA	AcuteEC50eq
233-060-3	10026-13-8	mono	inorganic	-0.223093	0.0790845	-0.279014	-0.167172	2	0.598283	0.507272	0.536837	AcuteEC50eq
233-071-3	10028-18-9	mono	inorganic	0.816196	0.861462	-0.93065	2.40654	44	6.54932	0.530647	1.25736	AcuteEC50eq
233-113-0	10035-10-6	mono	inorganic	1.62362	0.487712	1.27875	1.96848	2	42.0357	15.1935	21.5463	AcuteEC50eq
233-116-7	10038-98-9	mono	inorganic	1.97893	0.211607	1.8293	2.12856	2	95.2648	61.2598	71.2856	AcuteEC50eq
233-118-8	10039-54-0	mono	inorganic	0.38156	0.439467	-0.142668	0.857332	4	2.40747	0.783096	1.15146	AcuteEC50eq
233-126-1	10042-59-8	mono	organic	0.315265	0.287485	0.123852	0.645851	3	2.06664	1.03382	1.31132	AcuteEC50eq
233-131-9	10042-76-9	mono	inorganic	2.09691	NA	2.09691	2.09691	1	125	NA	NA	AcuteEC50eq
233-135-0	10043-01-3	mono	inorganic	1.57408	1.38187	-0.762456	4.28084	15	37.5039	0.729771	2.82163	AcuteEC50eq
233-139-2	10043-35-3	mono	inorganic	2.10776	0.308837	1.66558	2.67761	7	128.163	55.1229	73.6411	AcuteEC50eq
233-140-8	10043-52-4	mono	inorganic	3.71613	0.475709	2.89209	4.2878	11	5201.56	1364.14	2159.73	AcuteEC50eq
233-141-3	10043-67-1	mono	inorganic	1.91083	1.08252	-0.182655	2.83251	6	81.4378	4.40955	11.9987	AcuteEC50eq
233-162-8	10049-04-4	mono	inorganic	0.0484796	1.51887	-1.67778	2.10551	5	1.1181	0.0202985	0.0803745	AcuteEC50eq
201-332-0	81-19-6	mono	organic	-0.211082	0.279807	-0.408935	-0.0132283	2	0.615061	0.343051	0.41918	AcuteEC50eq
233-195-8	10061-01-5	mono	organic	0.280537	0.184868	0.146128	0.491362	3	1.90782	1.22206	1.42396	AcuteEC50eq
233-215-5	10081-67-1	mono	organic	2.00957	0.0165739	2	2.02871	3	102.228	98.226	99.5817	AcuteEC50eq
233-237-5	10099-58-8	mono	inorganic	0.146944	1.43461	-0.867479	1.16137	2	1.40263	0.0702923	0.196419	AcuteEC50eq
233-238-0	10099-59-9	mono	inorganic	-0.372566	NA	-0.372566	-0.372566	1	0.424067	NA	NA	AcuteEC50eq
233-245-9	10099-74-8	mono	inorganic	-0.583266	0.322286	-0.975427	-0.167993	7	0.261056	0.10823	0.146424	AcuteEC50eq
233-251-1	10101-50-5	mono	inorganic	-0.586959	0.552923	-1.22185	-0.211125	3	0.258846	0.0683082	0.107915	AcuteEC50eq
233-267-9	10102-18-8	mono	inorganic	0.859871	0.465961	0.143257	1.5289	18	7.2422	1.90345	3.01132	AcuteEC50eq
233-296-7	10108-64-2	mono	inorganic	-0.253278	0.964762	-1.69762	0.810904	9	0.558113	0.0381101	0.0957624	AcuteEC50eq
233-297-2	10108-73-3	mono	inorganic	-0.0826223	0.86849	-0.886057	0.838849	3	0.826757	0.102001	0.209203	AcuteEC50eq
233-321-1	10117-38-1	mono	inorganic	2.12783	0.402889	1.64147	2.66652	6	134.225	45.3415	65.8106	AcuteEC50eq
233-331-6	10124-36-4	mono	inorganic	-0.253278	0.964762	-1.69762	0.810904	9	0.558113	0.0381101	0.0957624	AcuteEC50eq
233-332-1	10124-37-5	mono	inorganic	2.90544	0.330653	2.67164	3.13925	2	804.345	403.466	511.288	AcuteEC50eq
233-333-7	10124-41-1	mono	inorganic	2.36173	NA	2.36173	2.36173	1	230	NA	NA	AcuteEC50eq
233-334-2	10124-43-3	mono	inorganic	0.95158	0.887964	-0.840135	2.34842	15	8.945	0.711534	1.69665	AcuteEC50eq
233-402-1	10141-05-6	mono	inorganic	0.883723	0.913956	-0.841638	2.34842	16	7.65108	0.561868	1.37703	AcuteEC50eq
233-469-7	10192-30-0	mono	inorganic	2.12783	0.402889	1.64147	2.66652	6	134.225	45.3415	65.8106	AcuteEC50eq
233-484-9	10196-04-0	mono	inorganic	2.12783	0.402889	1.64147	2.66652	6	134.225	45.3415	65.8106	AcuteEC50eq
233-560-1	10233-13-3	mono	organic	2	NA	2	2	1	100	NA	NA	AcuteEC50eq
233-596-8	10257-55-3	mono	inorganic	2.12783	0.402889	1.64147	2.66652	6	134.225	45.3415	65.8106	AcuteEC50eq
233-653-7	10294-26-5	mono	inorganic	-1.64735	1.07752	-2.79588	0.583199	21	0.0225243	0.00101166	0.00293524	AcuteEC50eq
233-662-6	10294-54-9	mono	inorganic	2.03621	0.107784	1.95999	2.11243	2	108.695	86.8033	93.7704	AcuteEC50eq
233-666-8	10294-66-3	mono	inorganic	2.36173	NA	2.36173	2.36173	1	230	NA	NA	AcuteEC50eq
233-710-6	10325-94-7	mono	inorganic	-0.253278	0.964762	-1.69762	0.810904	9	0.558113	0.0381101	0.0957624	AcuteEC50eq
201-368-7	81-64-1	mono	organic	-1.35655	NA	-1.35655	-1.35655	1	0.044	NA	NA	AcuteEC50eq
233-713-2	10326-41-7	mono	no info	2.5113	0.598255	2.11394	3.54407	5	324.562	66.9185	115.067	AcuteEC50eq
233-732-6	10339-55-6	multi	organic	1.34175	0.0514521	1.2833	1.38021	3	21.9658	19.4048	20.2484	AcuteEC50eq
233-786-0	10361-29-2	tie	inorganic	2.65379	0.540237	1.99255	3.28353	5	450.603	108.279	176.653	AcuteEC50eq
233-788-1	10361-37-2	mono	inorganic	1.16137	NA	1.16137	1.16137	1	14.5	NA	NA	AcuteEC50eq
233-797-0	10361-82-7	mono	inorganic	0.146944	1.43461	-0.867479	1.16137	2	1.40263	0.0702923	0.196419	AcuteEC50eq
201-369-2	81-68-5	mono	organic	2.15698	0.535752	1.77815	2.53582	2	143.544	46.9343	68.8891	AcuteEC50eq
233-820-4	10377-48-7	mono	inorganic	2.50174	1.21933	1.50792	3.86237	3	317.499	16.8211	46.1148	AcuteEC50eq
233-823-0	10377-52-3	mono	inorganic	1.44035	0.491475	0.963788	2.26717	5	27.5648	7.53353	11.7594	AcuteEC50eq
233-826-7	10377-60-3	mono	inorganic	3.38399	0.38089	3.04336	4.01671	7	2420.95	855.194	1222.36	AcuteEC50eq
233-828-8	10377-66-9	mono	inorganic	1.28149	0.528495	0.583539	2.11394	7	19.1202	4.51274	7.40789	AcuteEC50eq
233-881-7	10411-92-4	mono	organic	1.0004	0.314298	0.724276	1.34242	3	10.0092	4.69378	6.08722	AcuteEC50eq
233-897-4	10420-33-4	mono	organic	1.61225	NA	1.61225	1.61225	1	40.95	NA	NA	AcuteEC50eq
233-899-5	10421-48-4	mono	inorganic	2.54017	0.787453	1.64535	3.12743	3	346.872	52.0226	99.7806	AcuteEC50eq
233-953-8	10466-65-6	mono	inorganic	2.05576	NA	2.05576	2.05576	1	113.7	NA	NA	AcuteEC50eq
233-971-6	10476-85-4	mono	inorganic	2.09691	NA	2.09691	2.09691	1	125	NA	NA	AcuteEC50eq
234-042-8	10508-09-5	mono	organic	0.886442	0.735529	0.366344	1.40654	2	7.69914	1.65924	2.81007	AcuteEC50eq
234-126-4	10544-72-6	mono	inorganic	3.64345	NA	3.64345	3.64345	1	4400	NA	NA	AcuteEC50eq
234-148-4	10563-29-8	mono	organic	1.48264	0.7418	0.964731	2.33244	3	30.3838	5.08669	9.39488	AcuteEC50eq
234-186-1	10584-98-2	mono	organometallic	-0.118972	1.40809	-1.45593	1.35083	3	0.760375	0.0255641	0.0819252	AcuteEC50eq
234-190-3	10588-01-9	mono	inorganic	1.11394	NA	1.11394	1.11394	1	13	NA	NA	AcuteEC50eq
234-204-8	10595-49-0	mono	organic	0.493922	2.31877	-1.14569	2.13354	2	3.11833	0.0246984	0.130013	AcuteEC50eq
234-217-9	10599-90-3	mono	inorganic	-1.25124	0.710812	-1.92812	-0.124939	6	0.0560735	0.0082639	0.0159458	AcuteEC50eq
201-377-6	81-81-2	mono	organic	1.86328	1.10888	1.07918	2.64738	2	72.9925	7.21801	15.9722	AcuteEC50eq
234-290-7	11070-44-3	multi	organic	1.96674	0.208172	1.81954	2.11394	2	92.6283	59.9929	69.6398	AcuteEC50eq
234-294-9	11071-47-9	tie	organic	0.713256	0.333944	0.477121	0.94939	2	5.1672	2.57417	3.26979	AcuteEC50eq
234-329-8	11103-86-9	mono	inorganic	-0.288277	0.300586	-0.845185	0.0975176	11	0.5149	0.221021	0.295472	AcuteEC50eq
234-363-3	11120-22-2	multi	inorganic	-1.26653	0.352021	-1.54061	-0.869528	3	0.0541343	0.0231806	0.0310149	AcuteEC50eq
234-364-9	11120-25-5	mono	inorganic	1.44098	NA	1.44098	1.44098	1	27.6045	NA	NA	AcuteEC50eq
234-371-7	11128-29-3	mono	inorganic	2.33205	0.426537	1.42632	3.13862	15	214.807	63.6728	96.658	AcuteEC50eq
200-268-0	56-35-9	mono	organometallic	-2.5376	NA	-2.5376	-2.5376	1	0.0029	NA	NA	AcuteEC50eq
201-379-7	81-83-4	mono	organic	3.54407	NA	3.54407	3.54407	1	3500	NA	NA	AcuteEC50eq
234-390-0	11138-47-9	mono	inorganic	1.23167	0.470013	0.767774	1.70757	3	17.0479	5.49359	8.10375	AcuteEC50eq
234-391-6	11138-49-1	mono	inorganic	0.520573	0.831554	-0.865345	1.63397	11	3.31568	0.319512	0.713327	AcuteEC50eq
234-432-8	12003-63-3	mono	inorganic	0.615066	0.788049	-0.638357	1.63397	8	4.1216	0.468131	0.987786	AcuteEC50eq
234-448-5	12004-14-7	mono	inorganic	1.13849	0.393365	0.860338	1.41664	2	13.7559	6.05374	8.02401	AcuteEC50eq
234-454-8	12004-35-2	mono	inorganic	0.807627	0.868398	-0.93065	2.40654	45	6.42137	0.509525	1.21599	AcuteEC50eq
234-521-1	12007-89-5	mono	inorganic	2.32059	0.420541	1.42632	3.13862	15	209.212	63.0836	95.2032	AcuteEC50eq
234-522-7	12007-92-0	mono	inorganic	2.33205	0.426537	1.42632	3.13862	15	214.807	63.6728	96.658	AcuteEC50eq
234-541-0	12008-41-2	mono	inorganic	2.10776	0.308837	1.66558	2.67761	7	128.163	55.1229	73.6411	AcuteEC50eq
234-614-7	12016-80-7	mono	inorganic	0.959498	0.900805	-0.928555	2.34842	15	9.10956	0.698577	1.68682	AcuteEC50eq
234-666-0	12021-95-3	mono	inorganic	1.7389	0.523824	0.766785	2.23654	8	54.815	12.9107	21.2086	AcuteEC50eq
234-722-4	12027-67-7	mono	inorganic	2.78133	0.818381	1.89763	3.87697	4	604.411	74.6529	153.053	AcuteEC50eq
234-733-4	12028-48-7	mono	inorganic	2.41055	0.841349	1.44098	3.44162	4	257.363	29.9758	62.7071	AcuteEC50eq
234-829-6	12035-72-2	mono	inorganic	0.611359	0.962025	-1.16147	2.40654	62	4.08657	0.2446	0.643064	AcuteEC50eq
234-841-1	12036-21-4	mono	inorganic	0.800032	0.407145	0.267172	1.49678	15	6.31004	1.97673	2.94435	AcuteEC50eq
234-842-7	12036-22-5	mono	inorganic	1.457	NA	1.457	1.457	1	28.6417	NA	NA	AcuteEC50eq
234-853-7	12036-76-9	mono	inorganic	-0.583266	0.322286	-0.975427	-0.167993	7	0.261056	0.10823	0.146424	AcuteEC50eq
201-475-9	83-42-1	mono	organic	0.956168	NA	0.956168	0.956168	1	9.04	NA	NA	AcuteEC50eq
234-919-5	12040-43-6	UVCB	inorganic	3.16286	NA	3.16286	3.16286	1	1455	NA	NA	AcuteEC50eq
234-920-0	12040-58-3	mono	inorganic	2.32059	0.420541	1.42632	3.13862	15	209.212	63.0836	95.2032	AcuteEC50eq
234-933-1	12042-91-0	mono	inorganic	-0.303404	0.560067	-0.802719	0.280051	4	0.497274	0.118851	0.19426	AcuteEC50eq
234-975-0	12047-27-7	mono	inorganic	1.16137	NA	1.16137	1.16137	1	14.5	NA	NA	AcuteEC50eq
235-008-5	12054-48-7	mono	inorganic	0.615106	0.971994	-1.16147	2.40654	61	4.12198	0.239716	0.636485	AcuteEC50eq
235-038-9	12060-00-3	mono	inorganic	-1.26653	0.352021	-1.54061	-0.869528	3	0.0541343	0.0231806	0.0310149	AcuteEC50eq
235-043-6	12060-58-1	mono	inorganic	-0.889972	0.248236	-1.0655	-0.714443	2	0.128833	0.0767499	0.0916851	AcuteEC50eq
201-497-9	83-73-8	mono	organic	1.15395	0.153461	1.01664	1.34727	5	14.2543	9.50697	10.9251	AcuteEC50eq
235-067-7	12065-90-6	mono	inorganic	-0.583266	0.322286	-0.975427	-0.167993	7	0.261056	0.10823	0.146424	AcuteEC50eq
235-111-5	12069-32-8	mono	inorganic	2	NA	2	2	1	100	NA	NA	AcuteEC50eq
235-113-6	12069-69-1	mono	inorganic	-0.890554	0.608119	-2.08672	0.228583	12	0.128661	0.0230828	0.0416321	AcuteEC50eq
235-120-4	12070-08-5	mono	inorganic	1.09483	0.914858	0.0395906	1.66511	3	12.4402	1.37258	2.9252	AcuteEC50eq
235-122-5	12070-10-9	mono	inorganic	0.800032	0.407145	0.267172	1.49678	15	6.31004	1.97673	2.94435	AcuteEC50eq
235-123-0	12070-12-1	mono	inorganic	1.29487	NA	1.29487	1.29487	1	19.7184	NA	NA	AcuteEC50eq
235-166-5	12108-13-3	mono	organometallic	-0.24515	0.378272	-0.677781	0.0232525	3	0.568656	0.228577	0.312542	AcuteEC50eq
235-183-8	12124-97-9	mono	inorganic	3.74739	0.456553	3.03487	4.21693	5	5589.78	1675.21	2533.47	AcuteEC50eq
235-185-9	12125-01-8	mono	inorganic	1.64518	0.63562	0.468347	2.32015	7	44.1751	7.78079	14.1224	AcuteEC50eq
201-535-4	84-51-5	mono	organic	-0.560739	0.0111682	-0.568636	-0.552842	2	0.274955	0.268621	0.270779	AcuteEC50eq
235-186-4	12125-02-9	mono	inorganic	2.36921	0.545257	1.6653	3.31125	9	233.995	51.3328	86.4074	AcuteEC50eq
235-252-2	12141-20-7	mono	inorganic	-0.583266	0.322286	-0.975427	-0.167993	7	0.261056	0.10823	0.146424	AcuteEC50eq
235-285-2	12158-74-6	mono	inorganic	-0.708401	0.483018	-1.25322	0.228583	10	0.195704	0.0506236	0.0805271	AcuteEC50eq
235-330-6	12167-74-7	mono	inorganic	1.96379	NA	1.96379	1.96379	1	92	NA	NA	AcuteEC50eq
235-362-0	12190-79-3	mono	inorganic	0.965292	0.88798	-0.841638	2.34842	15	9.23192	0.734322	1.75102	AcuteEC50eq
235-380-9	12202-17-4	mono	inorganic	-0.583266	0.322286	-0.975427	-0.167993	7	0.261056	0.10823	0.146424	AcuteEC50eq
235-384-0	12207-63-5	mono	inorganic	0.800032	0.407145	0.267172	1.49678	15	6.31004	1.97673	2.94435	AcuteEC50eq
235-428-9	12225-21-7	tie	organic	2.7124	0.921017	2.01473	3.75637	3	515.706	56.0617	120.087	AcuteEC50eq
235-464-5	12236-64-5	mono	organic	1.23045	NA	1.23045	1.23045	1	17	NA	NA	AcuteEC50eq
235-468-7	12237-62-6	mono	organometallic	1.01856	0.134898	0.923169	1.11394	2	10.4365	7.87612	8.67513	AcuteEC50eq
235-469-2	12237-63-7	mono	organic	0.635795	0.231289	0.472249	0.799341	2	4.3231	2.6681	3.14884	AcuteEC50eq
235-471-3	12238-31-2	mono	organic	2.27875	NA	2.27875	2.27875	1	190	NA	NA	AcuteEC50eq
235-476-0	12239-87-1	UVCB	tie	2.31914	0.520511	1.66276	2.87645	4	208.516	55.1376	87.0478	AcuteEC50eq
235-487-0	12251-53-5	mono	inorganic	0.520573	0.831554	-0.865345	1.63397	11	3.31568	0.319512	0.713327	AcuteEC50eq
235-627-0	12389-75-2	mono	organic	2.33974	0.956095	0.973128	3.04727	4	218.645	18.9938	43.9416	AcuteEC50eq
235-628-6	12392-64-2	mono	organometallic	1.51562	0.244938	1.34242	1.68882	2	32.7808	19.6634	23.4344	AcuteEC50eq
235-650-6	12411-64-2	mono	inorganic	2.78133	0.818381	1.89763	3.87697	4	604.411	74.6529	153.053	AcuteEC50eq
235-697-2	12542-30-2	mono	organic	0.5773	0.372551	0.313867	0.840733	2	3.77833	1.73659	2.26772	AcuteEC50eq
235-702-8	12578-12-0	UVCB	inorganic	-0.583266	0.322286	-0.975427	-0.167993	7	0.261056	0.10823	0.146424	AcuteEC50eq
235-715-9	12607-70-4	mono	inorganic	0.61564	0.963121	-1.16147	2.40654	62	4.12705	0.246232	0.648068	AcuteEC50eq
235-721-1	12612-50-9	mono	inorganic	3.15579	0.434295	2.72748	3.87697	6	1431.5	444.339	663.937	AcuteEC50eq
235-727-4	12626-81-2	mono	tie	-1.26653	0.352021	-1.54061	-0.869528	3	0.0541343	0.0231806	0.0310149	AcuteEC50eq
235-730-0	12627-14-4	UVCB	inorganic	2.59183	0.395173	2.31597	3.04454	3	390.686	150.774	209.061	AcuteEC50eq
201-550-6	84-66-2	mono	organic	1.35644	0.287593	1.07918	1.83512	5	22.7218	10.6363	13.8023	AcuteEC50eq
235-759-9	12656-85-8	mono	inorganic	3.39794	NA	3.39794	3.39794	1	2500	NA	NA	AcuteEC50eq
235-762-5	12672-27-4	mono	inorganic	0.401499	0.797375	-0.853872	1.48572	11	2.52057	0.26741	0.577619	AcuteEC50eq
235-804-2	12767-90-7	mono	inorganic	0.576363	1.08417	-0.528934	2.67761	16	3.77018	0.170241	0.493035	AcuteEC50eq
235-826-2	12788-93-1	multi	organic	2.06135	0.138488	1.85854	2.1627	4	115.173	80.8444	91.2878	AcuteEC50eq
235-837-2	13001-46-2	mono	organic	1.61627	0.753412	0.519111	2.86923	11	41.3305	4.96212	10.2729	AcuteEC50eq
235-849-8	13007-85-7	mono	organic	2.59843	NA	2.59843	2.59843	1	396.667	NA	NA	AcuteEC50eq
235-868-1	13014-18-1	mono	organic	2.06607	0.317944	1.69897	2.25373	3	116.431	54.1226	70.4019	AcuteEC50eq
235-869-7	13014-24-9	mono	organometallic	1.68753	NA	1.68753	1.68753	1	48.7	NA	NA	AcuteEC50eq
201-553-2	84-69-5	mono	organic	0.224594	0.335967	-0.0912173	0.681241	4	1.67723	0.710752	0.954374	AcuteEC50eq
235-893-8	13031-41-9	mono	organic	0.892095	NA	0.892095	0.892095	1	7.8	NA	NA	AcuteEC50eq
235-911-4	13040-19-2	mono	organic	-0.0292813	NA	-0.0292813	-0.0292813	1	0.9348	NA	NA	AcuteEC50eq
235-921-9	13048-33-4	mono	organic	0.417941	0.243347	0.176091	0.662758	3	2.61783	1.45649	1.78122	AcuteEC50eq
236-004-6	13092-66-5	mono	inorganic	1.96379	NA	1.96379	1.96379	1	92	NA	NA	AcuteEC50eq
236-050-7	13122-18-4	mono	organic	0.0601957	0.683008	-0.380698	0.846955	3	1.14867	0.221568	0.389803	AcuteEC50eq
236-068-5	13138-45-9	mono	inorganic	0.606392	0.961235	-1.16147	2.40654	62	4.0401	0.242379	0.636718	AcuteEC50eq
236-102-9	13162-05-5	mono	organic	2.15229	NA	2.15229	2.15229	1	142	NA	NA	AcuteEC50eq
201-557-4	84-74-2	mono	organic	0.31307	0.325489	-0.0705811	0.720159	6	2.05622	0.855624	1.15611	AcuteEC50eq
236-112-3	13170-23-5	mono	organic	2.31075	0.751712	1.38757	3.34082	5	204.527	28.1254	55.5759	AcuteEC50eq
236-138-5	13185-09-6	mono	organic	1.61595	NA	1.61595	1.61595	1	41.3	NA	NA	AcuteEC50eq
236-144-8	13189-00-9	mono	organic	0.148362	0.922288	-1.02228	2	8	1.40722	0.110342	0.264409	AcuteEC50eq
236-415-0	13360-63-9	mono	organic	2.52114	NA	2.52114	2.52114	1	332	NA	NA	AcuteEC50eq
236-419-2	13360-78-6	mono	organic	2.09751	0.518521	1.54531	2.57403	3	125.172	35.887	55.105	AcuteEC50eq
236-425-5	13361-34-7	mono	organic	1.00926	0.39269	0.558709	1.27875	3	10.2156	3.96608	5.48802	AcuteEC50eq
236-492-0	13402-02-3	mono	organic	2.14801	0.256369	2	2.44404	3	140.61	75.8149	93.7223	AcuteEC50eq
236-537-4	13423-15-9	mono	organic	3.42674	0.163287	3.31128	3.5422	2	2671.41	1900.08	2135.83	AcuteEC50eq
236-670-8	13463-40-6	mono	inorganic	2.50312	0.446577	2.12581	2.99617	3	318.51	108.601	157.125	AcuteEC50eq
201-602-8	85-40-5	mono	organic	2.93887	NA	2.93887	2.93887	1	868.7	NA	NA	AcuteEC50eq
236-671-3	13463-41-7	mono	organic	-1.13944	1.19293	-2.92082	0.0413927	8	0.0725377	0.00269465	0.00834476	AcuteEC50eq
236-675-5	13463-67-7	mono	inorganic	1.87555	0.386592	1.44404	2.19033	3	75.0839	29.5818	40.7275	AcuteEC50eq
236-690-7	13464-97-6	mono	inorganic	0.00986962	1.08446	-0.756962	0.776701	2	1.02299	0.106447	0.231466	AcuteEC50eq
236-691-2	13465-08-2	mono	inorganic	0.325111	0.484871	-0.091515	0.857332	3	2.11403	0.65728	0.98156	AcuteEC50eq
236-740-8	13472-08-7	mono	organic	2.10156	0.575874	1.71517	2.76343	3	126.345	31.5481	50.7958	AcuteEC50eq
236-742-9	13472-33-8	tie	inorganic	2.22222	NA	2.22222	2.22222	1	166.81	NA	NA	AcuteEC50eq
236-743-4	13472-45-2	mono	inorganic	2.49735	0.846503	1.80651	3.44162	3	314.305	40.8869	82.3474	AcuteEC50eq
236-751-8	13473-90-0	mono	inorganic	1.4003	1.04453	-0.0747535	3.12743	6	25.1362	1.50771	3.96095	AcuteEC50eq
236-770-1	13477-62-8	multi	organic	1.72443	0.187256	1.52114	1.88986	3	53.0193	33.767	39.4235	AcuteEC50eq
201-603-3	85-41-6	mono	organic	1.65286	0.473481	1.31806	1.98767	2	44.964	16.7417	23.5011	AcuteEC50eq
236-813-4	13494-80-9	mono	element	0.813914	NA	0.813914	0.813914	1	6.515	NA	NA	AcuteEC50eq
236-828-6	13501-76-3	mono	organic	2.59073	0.150232	2.46982	2.75891	3	389.697	271.348	307.249	AcuteEC50eq
236-921-1	13548-38-4	mono	inorganic	0.723606	1.01017	-0.399575	1.55775	3	5.29183	0.464073	1.07014	AcuteEC50eq
237-016-4	13586-84-0	UVCB	inorganic	0.989638	0.869244	-0.841638	2.34842	15	9.76423	0.819276	1.91809	AcuteEC50eq
237-048-9	13597-46-1	mono	inorganic	0.859871	0.465961	0.143257	1.5289	18	7.2422	1.90345	3.01132	AcuteEC50eq
237-066-7	13598-36-2	mono	inorganic	1.92038	NA	1.92038	1.92038	1	83.25	NA	NA	AcuteEC50eq
237-067-2	13598-37-3	mono	inorganic	-0.273636	0.288728	-0.785977	0.0975176	11	0.532554	0.236354	0.312372	AcuteEC50eq
201-604-9	85-42-7	mono	organic	1.89135	NA	1.89135	1.89135	1	77.8667	NA	NA	AcuteEC50eq
237-075-6	13598-65-7	mono	inorganic	2.08529	NA	2.08529	2.08529	1	121.7	NA	NA	AcuteEC50eq
237-081-9	13601-19-9	mono	inorganic	0.491362	NA	0.491362	0.491362	1	3.1	NA	NA	AcuteEC50eq
237-158-7	13674-84-5	mono	organic	1.88079	0.183313	1.70757	2.11727	4	75.9963	47.571	55.8705	AcuteEC50eq
237-159-2	13674-87-8	mono	organic	0.310588	0.3807	0.0413927	0.579784	2	2.0445	0.923847	1.21347	AcuteEC50eq
237-167-6	13676-91-0	mono	organic	2.81291	NA	2.81291	2.81291	1	650	NA	NA	AcuteEC50eq
237-222-4	13701-59-2	mono	inorganic	1.49227	0.642678	0.690196	2.17898	4	31.0646	6.01154	10.5643	AcuteEC50eq
237-226-6	13701-70-7	mono	inorganic	0.800032	0.407145	0.267172	1.49678	15	6.31004	1.97673	2.94435	AcuteEC50eq
201-605-4	85-43-8	mono	organic	1.80175	NA	1.80175	1.80175	1	63.35	NA	NA	AcuteEC50eq
237-272-7	13718-26-8	mono	inorganic	0.800032	0.407145	0.267172	1.49678	15	6.31004	1.97673	2.94435	AcuteEC50eq
237-301-3	13732-62-2	mono	organic	2.1619	0.391547	1.65321	2.49136	4	145.176	53.3747	75.2508	AcuteEC50eq
237-324-9	13746-89-9	mono	inorganic	0.414973	NA	0.414973	0.414973	1	2.6	NA	NA	AcuteEC50eq
237-331-7	13749-61-6	mono	organic	2.86923	NA	2.86923	2.86923	1	740	NA	NA	AcuteEC50eq
237-335-9	13752-51-7	mono	organic	0.788186	0.520129	0.20412	1.2014	3	6.14025	1.75361	2.69627	AcuteEC50eq
237-358-4	13762-14-6	mono	inorganic	1.21119	1.50427	-0.853872	2.79761	6	16.2627	0.282722	1.13625	AcuteEC50eq
237-380-4	13768-11-1	mono	inorganic	2.05576	NA	2.05576	2.05576	1	113.7	NA	NA	AcuteEC50eq
237-388-8	13769-43-2	mono	inorganic	0.800032	0.407145	0.267172	1.49678	15	6.31004	1.97673	2.94435	AcuteEC50eq
237-389-3	13769-81-8	mono	inorganic	3.15579	0.434295	2.72748	3.87697	6	1431.5	444.339	663.937	AcuteEC50eq
237-396-1	13770-89-3	mono	inorganic	0.612146	0.962198	-1.16147	2.40654	62	4.09398	0.24492	0.644017	AcuteEC50eq
201-607-5	85-44-9	mono	organic	1.84188	0.0132579	1.83251	1.85126	2	69.4838	67.588	68.2329	AcuteEC50eq
237-403-8	13774-25-9	mono	inorganic	2.12783	0.402889	1.64147	2.66652	6	134.225	45.3415	65.8106	AcuteEC50eq
237-410-6	13775-53-6	mono	inorganic	1.65564	0.766314	0.778151	2.19312	3	45.2519	7.14134	13.4599	AcuteEC50eq
237-430-5	13780-39-7	mono	inorganic	1.80892	NA	1.80892	1.80892	1	64.405	NA	NA	AcuteEC50eq
237-438-9	13784-51-5	multi	organic	0.791826	0.08405	0.732394	0.851258	2	6.19193	5.1959	5.51832	AcuteEC50eq
237-486-0	13814-96-5	mono	inorganic	0.265295	1.36083	-0.869528	2.88081	6	1.84202	0.0471275	0.165876	AcuteEC50eq
237-487-6	13814-97-6	mono	inorganic	2.23748	0.557651	1.89209	2.88081	3	172.773	45.0775	71.4938	AcuteEC50eq
237-511-5	13822-56-5	mono	inorganic	2.65007	0.184194	2.51983	2.78032	2	446.758	304.199	347.101	AcuteEC50eq
237-537-7	13827-02-6	mono	inorganic	0.711135	0.355058	0.305351	0.964731	3	5.14204	2.18579	2.93188	AcuteEC50eq
237-572-8	13845-18-6	mono	inorganic	1.66323	NA	1.66323	1.66323	1	46.05	NA	NA	AcuteEC50eq
237-600-9	13863-31-5	mono	organic	1.9345	NA	1.9345	1.9345	1	86	NA	NA	AcuteEC50eq
237-623-4	13870-28-5	mono	inorganic	2.27211	0.592518	1.85313	2.69108	2	187.115	54.3465	83.0789	AcuteEC50eq
237-721-7	13940-94-8	mono	organic	1.01703	NA	1.01703	1.01703	1	10.4	NA	NA	AcuteEC50eq
237-731-1	13951-70-7	mono	organic	2.40351	0.517717	2.03743	2.76959	2	253.226	85.9717	124.568	AcuteEC50eq
237-741-6	13963-57-0	mono	organometallic	5.44871	NA	5.44871	5.44871	1	281000	NA	NA	AcuteEC50eq
237-855-6	14024-48-7	mono	inorganic	1.03849	0.818978	-0.604085	2.34842	15	10.9268	1.05808	2.35828	AcuteEC50eq
237-864-5	14025-15-1	mono	organic	2.12204	1.02493	0.44248	2.92335	5	132.446	8.85533	22.413	AcuteEC50eq
237-865-0	14025-21-9	mono	organic	2.12569	1.02822	0.44248	2.92335	5	133.565	8.85294	22.4739	AcuteEC50eq
201-622-7	85-68-7	mono	organic	0.158069	0.354955	-0.283997	0.857332	11	1.43903	0.530085	0.746851	AcuteEC50eq
237-913-0	14064-10-9	mono	organic	1.31432	0.728294	0.799341	1.8293	2	20.6216	4.51177	7.60156	AcuteEC50eq
237-926-1	14073-97-3	mono	organic	1.62457	0.196368	1.48572	1.76343	2	42.1284	27.9658	32.1894	AcuteEC50eq
237-928-2	14075-53-7	mono	inorganic	3.27948	0.563805	2.88081	3.67815	2	1903.2	586.904	878.93	AcuteEC50eq
238-034-5	14177-55-0	UVCB	inorganic	0.425935	0.779053	-0.124939	0.976808	2	2.66646	0.524761	0.91687	AcuteEC50eq
238-098-4	14228-73-0	multi	organic	1.17792	0.159249	1.00432	1.31724	3	15.0632	10.2631	11.708	AcuteEC50eq
238-238-4	14302-13-7	UVCB	organometallic	2.31914	0.520511	1.66276	2.87645	4	208.516	55.1376	87.0478	AcuteEC50eq
201-627-4	85-73-4	mono	organic	1.33185	0.0844579	1.27992	1.4293	3	21.4707	17.5175	18.7849	AcuteEC50eq
238-270-9	14324-55-1	mono	tie	-0.396303	0.245629	-0.638272	0.0413927	6	0.401511	0.207175	0.260006	AcuteEC50eq
238-289-2	14338-82-0	mono	organic	1.00308	0.232262	0.838849	1.16732	2	10.0712	6.2031	7.32589	AcuteEC50eq
238-372-3	14402-88-1	mono	organic	2.12753	1.0299	0.44248	2.92335	5	134.132	8.85126	22.5038	AcuteEC50eq
238-405-1	14433-76-2	mono	organic	1.13836	0.180307	0.886491	1.32428	5	13.7518	8.54442	10.0608	AcuteEC50eq
238-485-8	14484-69-6	mono	inorganic	1.30156	0.0797301	1.24518	1.35793	2	20.0243	16.9553	17.9518	AcuteEC50eq
238-497-3	14489-75-9	mono	organic	0.454831	0.511111	0.0934217	0.816241	2	2.84991	0.980994	1.41469	AcuteEC50eq
238-687-6	14639-97-5	mono	inorganic	0.0967999	1.07965	-0.845185	3.4099	13	1.24968	0.0585407	0.167415	AcuteEC50eq
201-645-2	85-98-3	mono	organic	1.30865	0.233589	1.15534	1.57749	3	20.354	11.5939	14.0648	AcuteEC50eq
238-778-0	14726-36-4	mono	organometallic	-0.0446878	0.121736	-0.130768	0.0413927	2	0.902219	0.699835	0.763598	AcuteEC50eq
238-874-2	14806-72-5	mono	organic	2.09691	NA	2.09691	2.09691	1	125	NA	NA	AcuteEC50eq
238-883-1	14814-09-6	mono	organic	2.08199	1.08974	0.826075	2.77743	3	120.778	8.74377	21.5346	AcuteEC50eq
238-914-9	14852-17-6	mono	organic	2.62735	0.374414	2.30817	3.03949	3	423.983	172.016	234.454	AcuteEC50eq
238-961-5	14887-42-4	mono	inorganic	1.96379	NA	1.96379	1.96379	1	92	NA	NA	AcuteEC50eq
238-969-9	14901-07-6	mono	organic	0.831687	0.332	0.617703	1.32695	4	6.78715	2.90546	3.8878	AcuteEC50eq
239-032-7	14960-06-6	mono	organic	0.869682	0.542229	0.494435	1.49136	3	7.40768	2.00587	3.14103	AcuteEC50eq
239-106-9	15022-08-9	mono	organic	0	NA	0	0	1	1	NA	NA	AcuteEC50eq
239-183-9	15123-80-5	mono	inorganic	1.11433	0.666274	0.643207	1.58546	2	13.0117	3.24011	5.22183	AcuteEC50eq
239-268-0	15214-89-8	mono	organic	2.38096	0.21286	2.23045	2.53148	2	240.416	154.195	179.592	AcuteEC50eq
239-269-6	15217-42-2	mono	organic	1.85895	0.453709	1.086	2.25527	7	72.2689	20.9234	32.0204	AcuteEC50eq
239-289-5	15245-12-2	mono	inorganic	2.65031	NA	2.65031	2.65031	1	447	NA	NA	AcuteEC50eq
239-290-0	15245-44-0	mono	tie	-0.43619	0.266361	-0.869528	-0.167993	5	0.366277	0.18134	0.230835	AcuteEC50eq
239-346-4	15307-79-6	mono	organic	1.84492	0.0175529	1.83251	1.85733	2	69.9714	67.455	68.3085	AcuteEC50eq
239-348-5	15307-86-5	mono	organic	1.84492	0.0175529	1.83251	1.85733	2	69.9714	67.455	68.3085	AcuteEC50eq
239-349-0	15307-93-4	mono	organic	-0.133803	0.301205	-0.346787	0.0791812	2	0.734847	0.391964	0.486345	AcuteEC50eq
239-387-8	15356-60-2	mono	organic	1.37043	0.0770119	1.31597	1.42488	2	23.4653	19.982	21.1152	AcuteEC50eq
200-273-8	56-41-7	mono	organic	1.98325	3.44602	-0.453457	4.41996	2	96.2164	0.0725244	0.855983	AcuteEC50eq
201-696-0	86-74-8	mono	organic	1.50515	NA	1.50515	1.50515	1	32	NA	NA	AcuteEC50eq
239-407-5	15375-84-5	mono	organic	2.46362	0.650155	2.00389	2.92335	2	290.817	74.8951	119.317	AcuteEC50eq
239-415-9	15396-00-6	mono	inorganic	2.78032	NA	2.78032	2.78032	1	603	NA	NA	AcuteEC50eq
239-444-7	15432-85-6	mono	inorganic	1.30522	0.513326	0.612784	2.31387	7	20.1937	4.96779	8.03968	AcuteEC50eq
239-491-3	15471-17-7	mono	organic	4.42656	NA	4.42656	4.42656	1	26703	NA	NA	AcuteEC50eq
239-556-6	15520-10-2	mono	organic	2.38899	1.23358	1.51671	3.26126	2	244.899	18.669	45.1712	AcuteEC50eq
239-557-1	15520-11-3	multi	organic	1.60716	0.022758	1.59106	1.62325	2	40.4722	38.5952	39.2295	AcuteEC50eq
239-594-3	15546-11-9	mono	organometallic	0.212204	0.566505	-0.188375	0.612784	2	1.63006	0.499851	0.750012	AcuteEC50eq
239-622-4	15571-58-1	mono	organometallic	-0.769551	0	-0.769551	-0.769551	2	0.17	0.17	0.17	AcuteEC50eq
239-701-3	15625-89-5	mono	organic	0.714252	0.561253	0.167317	1.2888	3	5.17908	1.33958	2.13093	AcuteEC50eq
201-718-9	87-02-5	mono	organic	2.20483	NA	2.20483	2.20483	1	160.261	NA	NA	AcuteEC50eq
239-707-6	15630-89-4	mono	inorganic	1.26981	0.819695	0.690196	1.84942	2	18.6126	3.36516	6.05333	AcuteEC50eq
239-743-2	15667-63-7	mono	organic	-0.652145	0.714988	-1.46597	-0.124939	3	0.222769	0.0397836	0.0718669	AcuteEC50eq
239-802-2	15708-41-5	mono	organic	1.87726	0.17358	1.75452	2	2	75.3807	52.4763	59.4237	AcuteEC50eq
239-816-9	15721-78-5	mono	organic	1.40119	0.376343	1.13045	1.83094	3	25.1877	10.1716	13.8859	AcuteEC50eq
239-854-6	15763-76-5	mono	organic	2.49607	0.772481	1.66885	3.19866	3	313.378	48.7256	92.3069	AcuteEC50eq
239-879-2	15782-05-5	mono	organic	2.27875	NA	2.27875	2.27875	1	190	NA	NA	AcuteEC50eq
239-888-1	15790-07-5	multi	organic	2.34113	0.0539895	2.27972	2.38113	3	219.348	192.593	201.388	AcuteEC50eq
239-931-4	15827-60-8	mono	organic	2.24909	1.78166	-0.213855	3.99607	4	177.454	1.86937	8.92264	AcuteEC50eq
240-004-1	15875-13-5	mono	organic	1.8435	0.0663596	1.79657	1.89042	2	69.7425	60.7244	63.6804	AcuteEC50eq
240-032-4	15894-70-9	mono	organic	1.07737	NA	1.07737	1.07737	1	11.95	NA	NA	AcuteEC50eq
240-073-8	15934-01-7	mono	organic	1.76923	1.18418	0.44248	2.71909	3	58.7803	3.38946	9.02586	AcuteEC50eq
240-085-3	15956-58-8	mono	inorganic	1.53927	0.517393	0.755875	2.43136	11	34.6151	8.07341	13.307	AcuteEC50eq
240-106-6	15968-01-1	mono	organic	1.84188	0.0132579	1.83251	1.85126	2	69.4838	67.588	68.2329	AcuteEC50eq
240-178-9	16039-53-5	mono	organic	0.826633	0.792394	0.117271	1.68181	3	6.70861	0.994227	1.91476	AcuteEC50eq
240-183-6	16040-69-0	UVCB	organometallic	2.53793	0.345213	2.18639	2.87645	3	345.091	150.213	199.853	AcuteEC50eq
240-210-1	16066-35-6	mono	organic	2.36523	NA	2.36523	2.36523	1	231.865	NA	NA	AcuteEC50eq
240-245-2	16090-02-1	mono	organic	1.73856	0.226485	1.60206	2	3	54.7726	31.7376	38.2761	AcuteEC50eq
201-755-0	87-59-2	mono	organic	1.64345	NA	1.64345	1.64345	1	44	NA	NA	AcuteEC50eq
240-282-4	16111-62-9	mono	organic	1.21154	0.239335	0.973128	1.45179	3	16.2757	9.14331	11.1448	AcuteEC50eq
240-347-7	16219-75-3	mono	organic	0.673956	0.222771	0.352183	0.880814	6	4.72015	2.59023	3.18275	AcuteEC50eq
240-362-9	16251-77-7	mono	organic	1.09376	0.0740591	1.04139	1.14613	2	12.4097	10.6328	11.2121	AcuteEC50eq
240-387-5	16298-03-6	mono	organic	1.83251	NA	1.83251	1.83251	1	68	NA	NA	AcuteEC50eq
240-457-5	16409-43-1	multi	organic	1.72443	0.187256	1.52114	1.88986	3	53.0193	33.767	39.4235	AcuteEC50eq
240-521-2	16470-24-9	mono	organic	2.98325	NA	2.98325	2.98325	1	962.158	NA	NA	AcuteEC50eq
240-539-0	16484-77-8	mono	organic	1.77743	NA	1.77743	1.77743	1	59.9	NA	NA	AcuteEC50eq
201-756-6	87-60-5	mono	organic	0.888205	0.895102	0.255273	1.52114	2	7.73046	1.19418	2.26733	AcuteEC50eq
240-596-1	16529-56-9	mono	organic	1.88581	NA	1.88581	1.88581	1	76.88	NA	NA	AcuteEC50eq
240-702-6	16652-76-9	mono	organic	1.88213	0.32784	1.65031	2.11394	2	76.2299	38.4626	48.6432	AcuteEC50eq
240-734-0	16690-93-0	mono	organic	2.53579	0.273468	2.34242	2.72916	2	343.395	194.079	236.074	AcuteEC50eq
240-759-7	16712-64-4	mono	organic	1.58302	0.0930919	1.5172	1.64885	2	38.2844	31.5255	33.6993	AcuteEC50eq
240-778-0	16721-80-5	mono	inorganic	-0.166972	1.95517	-2.56074	3.5759	18	0.680813	0.00250017	0.0171347	AcuteEC50eq
240-795-3	16731-55-8	mono	inorganic	2.12783	0.402889	1.64147	2.66652	6	134.225	45.3415	65.8106	AcuteEC50eq
240-827-6	16774-21-3	mono	inorganic	0.26317	1.57974	-0.853872	1.38021	2	1.83303	0.0678615	0.210399	AcuteEC50eq
240-841-2	16812-54-7	mono	inorganic	0.593699	0.961567	-1.16147	2.40654	62	3.92373	0.235168	0.617983	AcuteEC50eq
201-757-1	87-61-6	mono	organic	0.264558	0.539706	-0.455932	0.807535	5	1.8389	0.442505	0.72158	AcuteEC50eq
240-877-9	16853-85-3	mono	inorganic	1.86964	0.298024	1.52668	2.0657	3	74.0693	36.1236	46.2212	AcuteEC50eq
240-896-2	16871-90-2	mono	inorganic	1.38456	0.232564	1.22011	1.549	2	24.2413	14.9213	17.626	AcuteEC50eq
240-898-3	16872-11-0	mono	inorganic	3.54656	0.186097	3.41497	3.67815	2	3520.17	2387.39	2727.81	AcuteEC50eq
240-934-8	16893-85-9	mono	inorganic	1.38456	0.232564	1.22011	1.549	2	24.2413	14.9213	17.626	AcuteEC50eq
240-969-9	16919-27-0	mono	inorganic	1.6757	0.4948	0.758306	2.23654	8	47.392	12.0934	19.3271	AcuteEC50eq
240-985-6	16923-95-8	mono	inorganic	1.7389	0.523824	0.766785	2.23654	8	54.815	12.9107	21.2086	AcuteEC50eq
241-004-4	16940-66-2	mono	inorganic	2.32059	0.420541	1.42632	3.13862	15	209.212	63.0836	95.2032	AcuteEC50eq
241-022-2	16949-65-8	mono	inorganic	1.84942	NA	1.84942	1.84942	1	70.7	NA	NA	AcuteEC50eq
201-758-7	87-62-7	mono	organic	1.67512	0.529049	1.30103	2.04922	2	47.3286	15.6929	22.9234	AcuteEC50eq
241-034-8	16961-83-4	mono	inorganic	1.73779	0.327108	1.30103	2.13226	6	54.6747	22.652	30.6529	AcuteEC50eq
241-164-5	17095-24-8	mono	organic	1.67107	0.671039	0.972203	2.44163	4	46.8889	8.43942	15.2045	AcuteEC50eq
241-234-5	17194-00-2	mono	inorganic	1.16137	NA	1.16137	1.16137	1	14.5	NA	NA	AcuteEC50eq
241-293-7	17261-28-8	mono	organic	1.43462	1.22529	0.568202	2.30103	2	27.2029	2.1099	5.07485	AcuteEC50eq
241-420-6	17392-83-5	mono	organic	2.94734	0.482766	2.50515	3.4624	3	885.815	276.813	412.663	AcuteEC50eq
241-460-4	17439-11-1	mono	inorganic	1.6757	0.4948	0.758306	2.23654	8	47.392	12.0934	19.3271	AcuteEC50eq
241-475-6	17462-58-7	mono	organic	1.27968	1.27136	-0.196543	3.56467	6	19.0407	0.619919	2.00868	AcuteEC50eq
201-766-0	87-69-4	mono	organic	2.11973	0.578029	1.711	2.52846	2	131.743	39.4386	59.6669	AcuteEC50eq
241-543-5	17572-97-3	mono	organic	0.44248	NA	0.44248	0.44248	1	2.77	NA	NA	AcuteEC50eq
241-620-3	17636-10-1	mono	organic	6.06893	0.978268	4.98191	6.87852	3	1.172e+06	110990	249276	AcuteEC50eq
241-677-4	17689-77-9	mono	organic	2.3488	0.590991	1.38757	3.34082	7	223.252	44.4214	77.3216	AcuteEC50eq
241-749-5	17766-26-6	mono	organic	1.65369	NA	1.65369	1.65369	1	45.05	NA	NA	AcuteEC50eq
241-756-3	17773-41-0	mono	organic	0.52797	0.693734	0.0374265	1.01851	2	3.37264	0.793073	1.30352	AcuteEC50eq
241-774-1	17796-82-6	mono	organic	0.68082	0.618025	0.322515	1.39445	3	4.79535	1.08176	1.80354	AcuteEC50eq
241-793-5	17832-28-9	mono	organic	1.71166	0.233303	1.45179	2.01703	4	51.4824	28.3613	34.8027	AcuteEC50eq
201-788-0	87-99-0	mono	organic	5.19476	0.499251	4.68574	5.76193	4	156590	43718.6	67744.9	AcuteEC50eq
241-816-9	17865-07-5	mono	organic	2.31075	0.751712	1.38757	3.34082	5	204.527	28.1254	55.5759	AcuteEC50eq
241-866-1	17927-72-9	mono	organic	2.52584	0.333081	2.06242	3.00031	5	335.61	139.328	188.409	AcuteEC50eq
241-924-6	18016-43-8	UVCB	organic	0.979292	0.485279	0.428135	1.34242	3	9.53436	2.96145	4.42402	AcuteEC50eq
242-016-2	18127-01-0	mono	organic	0.383578	0.181451	0.255273	0.511883	2	2.41868	1.65633	1.88622	AcuteEC50eq
242-056-0	18171-19-2	mono	organic	2.65118	0.152357	2.54345	2.75891	2	447.898	325.923	363.504	AcuteEC50eq
242-060-2	18172-67-3	mono	organic	-0.152609	0.146485	-0.299296	0.0768504	5	0.703706	0.478059	0.545911	AcuteEC50eq
201-800-4	88-12-0	mono	organic	2.32133	0.944862	1.65321	2.98945	2	209.571	29.1812	57.4154	AcuteEC50eq
242-160-6	18282-59-2	mono	organic	0.0791812	NA	0.0791812	0.0791812	1	1.2	NA	NA	AcuteEC50eq
242-354-0	18472-51-0	mono	organic	-0.723208	0.920221	-1.42721	0.318063	3	0.189144	0.020601	0.0440995	AcuteEC50eq
242-362-4	18479-58-8	mono	organic	1.62806	0.212303	1.44404	1.86034	3	42.4674	25.4627	30.3504	AcuteEC50eq
242-367-1	18480-07-4	mono	inorganic	2.09691	NA	2.09691	2.09691	1	125	NA	NA	AcuteEC50eq
242-393-3	18516-18-2	mono	organic	2.17479	0.777084	1.62531	2.72428	2	149.553	29.5532	51.5631	AcuteEC50eq
200-274-3	56-45-1	mono	organic	4.26429	1.1556	3.44716	5.08142	2	18377.6	1648.52	3772.02	AcuteEC50eq
242-520-2	18718-07-5	mono	inorganic	0.949617	0.170199	0.798114	1.21245	5	8.90465	5.68232	6.62974	AcuteEC50eq
242-522-3	18718-11-1	mono	inorganic	0.807897	0.867943	-0.920558	2.40654	45	6.42535	0.510519	1.21781	AcuteEC50eq
242-533-3	18721-51-2	mono	organometallic	-0.122668	1.01299	-1.09151	1.31806	6	0.753931	0.0492322	0.125621	AcuteEC50eq
242-538-0	18727-04-3	mono	organometallic	-0.0433938	0.610941	-0.853872	0.825154	5	0.904912	0.180431	0.31384	AcuteEC50eq
242-599-3	18820-29-6	mono	inorganic	0.628389	NA	0.628389	0.628389	1	4.25	NA	NA	AcuteEC50eq
242-637-9	18868-43-4	mono	inorganic	3.15579	0.434295	2.72748	3.87697	6	1431.5	444.339	663.937	AcuteEC50eq
201-807-2	88-18-6	mono	organic	0.685028	0.179235	0.428459	0.838849	5	4.84204	3.01703	3.549	AcuteEC50eq
242-670-9	18917-91-4	mono	organic	1.29818	1.52827	-0.820879	3.54407	10	19.8692	0.275505	1.19663	AcuteEC50eq
242-734-6	18996-35-5	mono	organic	2.77815	NA	2.77815	2.77815	1	600	NA	NA	AcuteEC50eq
242-803-0	19082-42-9	mono	inorganic	4.21748	0.190493	4.08279	4.35218	2	16500	11088.2	12709.2	AcuteEC50eq
242-838-1	19147-16-1	mono	organic	1.93178	0.376249	1.66276	2.36173	3	85.4632	34.5207	47.1225	AcuteEC50eq
242-893-1	19223-55-3	mono	organic	0.968483	NA	0.968483	0.968483	1	9.3	NA	NA	AcuteEC50eq
242-894-7	19224-26-1	multi	organic	0.520059	0.333279	0.0253059	0.728841	4	3.31176	1.41308	1.89297	AcuteEC50eq
242-901-3	19234-20-9	mono	organic	1.62325	NA	1.62325	1.62325	1	42	NA	NA	AcuteEC50eq
243-001-3	19372-44-2	mono	organic	1.69703	0.303496	1.4133	2.01703	3	49.7777	23.9586	30.7948	AcuteEC50eq
201-808-8	88-19-7	mono	organic	2.18861	0.188956	2.055	2.32222	2	154.386	104.082	119.167	AcuteEC50eq
243-039-0	19406-86-1	mono	organic	0.838849	NA	0.838849	0.838849	1	6.9	NA	NA	AcuteEC50eq
243-136-8	19529-38-5	mono	organic	2.33974	0.956095	0.973128	3.04727	4	218.645	18.9938	43.9416	AcuteEC50eq
243-231-4	19694-10-1	mono	organic	2.08279	NA	2.08279	2.08279	1	121	NA	NA	AcuteEC50eq
243-248-7	19719-28-9	mono	organic	2	0	2	2	2	100	100	100	AcuteEC50eq
243-283-8	19766-89-3	mono	organic	2.27674	0.368915	1.69285	2.69897	5	189.123	71.4289	99.7784	AcuteEC50eq
243-296-9	19780-11-1	multi	organic	1.41819	0.632869	0.920123	2.13033	3	26.1934	5.70125	9.62271	AcuteEC50eq
243-473-0	20030-30-2	mono	organic	1.90316	0.0622775	1.83327	1.95279	3	80.0121	68.8636	72.5036	AcuteEC50eq
243-478-8	20039-37-6	mono	organometallic	-0.133221	0.130478	-0.225483	-0.0409586	2	0.735833	0.560455	0.61536	AcuteEC50eq
201-810-9	88-21-1	mono	organic	2.1873	0.0610207	2.14415	2.23045	2	153.922	135.52	141.575	AcuteEC50eq
243-528-9	20120-33-6	mono	organic	2.91745	0.710031	2.1089	3.43933	3	826.898	149.447	268.864	AcuteEC50eq
243-573-4	20193-20-8	mono	organic	1.41572	0.379791	0.995635	1.7348	3	26.0445	10.4306	14.2801	AcuteEC50eq
243-653-9	20262-58-2	mono	organic	2.04525	0.806974	1.26186	2.8739	3	110.982	15.88	30.9539	AcuteEC50eq
243-697-9	20292-08-4	mono	organic	3.34242	NA	3.34242	3.34242	1	2200	NA	NA	AcuteEC50eq
243-718-1	20298-69-5	mono	organic	0.867295	0.320644	0.623249	1.23045	3	7.36708	3.40235	4.43562	AcuteEC50eq
243-814-3	20427-58-1	mono	inorganic	-0.288277	0.300586	-0.845185	0.0975176	11	0.5149	0.221021	0.295472	AcuteEC50eq
243-815-9	20427-59-2	mono	inorganic	-0.730075	0.49901	-1.25322	0.228583	10	0.186177	0.0460506	0.0743874	AcuteEC50eq
243-887-1	20570-96-1	mono	organic	2.29155	0.10042	2.22055	2.36256	2	195.684	158.692	170.527	AcuteEC50eq
243-900-0	20592-85-2	mono	organic	2.60969	0.193659	2.47276	2.74663	2	407.093	271.77	312.208	AcuteEC50eq
201-831-3	88-44-8	mono	organic	1.32222	NA	1.32222	1.32222	1	21	NA	NA	AcuteEC50eq
243-957-1	20667-12-3	mono	inorganic	-1.40334	1.17061	-2.80141	1.16967	21	0.0395061	0.00135712	0.00431713	AcuteEC50eq
244-005-8	20748-72-5	mono	inorganic	2.59841	1.15842	0.447158	4.07918	10	396.651	15.4888	47.1508	AcuteEC50eq
244-017-3	20769-85-1	mono	organic	1.5318	0.248579	1.35603	1.70757	2	34.025	20.2552	24.2027	AcuteEC50eq
244-038-8	20786-60-1	UVCB	inorganic	2.32059	0.420541	1.42632	3.13862	15	209.212	63.0836	95.2032	AcuteEC50eq
244-063-4	20824-56-0	mono	organic	1.82341	1.25118	0.44248	2.88162	3	66.5901	3.26732	9.19643	AcuteEC50eq
244-073-9	20837-86-9	mono	inorganic	0.783513	0.667168	0.311754	1.25527	2	6.07454	1.50983	2.43484	AcuteEC50eq
244-166-4	21041-93-0	mono	inorganic	0.965292	0.88798	-0.841638	2.34842	15	9.23192	0.734322	1.75102	AcuteEC50eq
244-168-5	21041-95-2	mono	inorganic	-0.253278	0.964762	-1.69762	0.810904	9	0.558113	0.0381101	0.0957624	AcuteEC50eq
244-169-0	21049-70-7	mono	organic	2.15509	0.523953	1.54509	2.83327	5	142.92	35.8515	57.6336	AcuteEC50eq
201-832-9	88-45-9	mono	organic	2.50096	0.209733	2.2762	2.69145	3	316.931	191.207	227.426	AcuteEC50eq
244-214-4	21109-95-5	mono	inorganic	-0.211686	1.87197	-2.56074	3.40362	18	0.614206	0.00286337	0.0180805	AcuteEC50eq
244-240-6	21145-77-7	mono	organic	-0.213249	NA	-0.213249	-0.213249	1	0.612	NA	NA	AcuteEC50eq
244-311-1	21282-97-3	mono	organic	1.77887	NA	1.77887	1.77887	1	60.1	NA	NA	AcuteEC50eq
244-334-7	21324-40-3	mono	inorganic	2.14535	0.236768	1.91645	2.56703	6	139.75	73.8514	91.9274	AcuteEC50eq
244-343-6	21351-39-3	mono	organic	4.21748	0.190493	4.08279	4.35218	2	16500	11088.2	12709.2	AcuteEC50eq
244-344-1	21351-79-1	mono	inorganic	2.02646	0.107442	1.95049	2.10244	2	106.283	84.9379	91.7327	AcuteEC50eq
244-433-5	21542-96-1	mono	organic	-0.816872	2.23642	-2.93554	1.52114	3	0.15245	0.000696587	0.00442896	AcuteEC50eq
244-491-1	21643-42-5	mono	organic	2.1877	0.671828	1.71265	2.66276	2	154.065	37.9225	61.3604	AcuteEC50eq
244-492-7	21645-51-2	mono	inorganic	0.5209	0.797291	-0.499368	1.48572	9	3.31818	0.361049	0.773141	AcuteEC50eq
201-837-6	88-51-7	mono	organic	3.80277	NA	3.80277	3.80277	1	6350	NA	NA	AcuteEC50eq
244-599-9	21829-50-5	mono	organic	1.84928	1.03593	0.39794	2.64345	4	70.6778	5.00673	12.4232	AcuteEC50eq
244-600-2	21829-52-7	mono	organic	1.45154	0.0758089	1.39794	1.50515	2	28.2843	24.1461	25.4935	AcuteEC50eq
244-691-9	21981-33-9	mono	organic	0.255273	NA	0.255273	0.255273	1	1.8	NA	NA	AcuteEC50eq
244-742-5	22036-77-7	mono	organic	3.19534	0.689817	2.70757	3.68312	2	1567.99	371.738	609.289	AcuteEC50eq
244-751-4	22042-96-2	mono	organic	2.4001	1.74494	0.537006	3.99607	3	251.248	3.75172	15.886	AcuteEC50eq
244-787-0	22113-87-7	mono	organic	1.76546	0.845908	1.16732	2.36361	2	58.2726	9.97489	18.2832	AcuteEC50eq
244-815-1	22174-70-5	mono	organic	1.18469	NA	1.18469	1.18469	1	15.3	NA	NA	AcuteEC50eq
201-842-3	88-60-8	mono	organic	0.455096	0.166426	0.278754	0.609412	3	2.85165	1.90964	2.19145	AcuteEC50eq
244-842-9	22205-45-4	mono	inorganic	-0.730075	0.49901	-1.25322	0.228583	10	0.186177	0.0460506	0.0743874	AcuteEC50eq
245-018-1	22464-99-9	mono	inorganic	2.27674	0.368915	1.69285	2.69897	5	189.123	71.4289	99.7784	AcuteEC50eq
245-022-3	22473-78-5	mono	organic	1.77999	1.1972	0.44248	2.75136	3	60.2546	3.36717	9.06359	AcuteEC50eq
245-119-0	22605-92-1	UVCB	organometallic	-0.122668	1.01299	-1.09151	1.31806	6	0.753931	0.0492322	0.125621	AcuteEC50eq
245-152-0	22673-19-4	mono	organometallic	-2.4437	NA	-2.4437	-2.4437	1	0.0036	NA	NA	AcuteEC50eq
245-366-4	22984-54-9	mono	organic	1.887	0.852639	1.28409	2.4899	2	77.0901	13.012	23.9651	AcuteEC50eq
201-849-1	88-66-4	mono	organic	1.13033	NA	1.13033	1.13033	1	13.5	NA	NA	AcuteEC50eq
245-442-7	23128-74-7	mono	organic	1.65321	NA	1.65321	1.65321	1	45	NA	NA	AcuteEC50eq
245-509-0	23235-61-2	mono	organic	3.55145	NA	3.55145	3.55145	1	3560	NA	NA	AcuteEC50eq
245-629-3	23386-52-9	mono	organic	2.65721	0.00851577	2.65119	2.66323	2	454.163	446.164	448.894	AcuteEC50eq
245-642-4	23410-40-4	mono	organic	2.10591	0.605207	1.04139	2.77597	6	127.619	24.997	43.746	AcuteEC50eq
245-854-7	23735-96-8	mono	organic	1.03583	NA	1.03583	1.03583	1	10.86	NA	NA	AcuteEC50eq
245-883-5	23783-42-8	mono	organic	4.24291	0.498055	3.69679	4.6721	3	17494.8	5269.3	7955.27	AcuteEC50eq
245-910-0	23847-08-7	mono	organic	1.18321	0.43579	0.875061	1.49136	2	15.248	6.14188	8.392	AcuteEC50eq
201-853-3	88-72-2	mono	organic	1.45895	0.409819	0.96912	1.94448	4	28.7708	10.0951	14.4627	AcuteEC50eq
246-014-2	24085-08-3	mono	organic	1.17609	NA	1.17609	1.17609	1	15	NA	NA	AcuteEC50eq
246-025-2	24124-40-1	mono	organic	2.01153	NA	2.01153	2.01153	1	102.69	NA	NA	AcuteEC50eq
246-042-5	24155-42-8	mono	organic	0.430227	0.737854	-0.091515	0.951969	2	2.69294	0.577548	0.979756	AcuteEC50eq
246-073-4	24199-46-0	mono	petroleum product	1.67341	0.336146	1.24304	2.06446	4	47.1427	19.9683	26.8169	AcuteEC50eq
246-119-3	24280-93-1	mono	organic	0.753168	3.00489	-1.37161	2.87795	2	5.66458	0.010719	0.0922378	AcuteEC50eq
246-240-1	24424-99-5	mono	organic	2.08636	NA	2.08636	2.08636	1	122	NA	NA	AcuteEC50eq
246-278-9	24468-13-1	mono	organic	0.710818	0.470108	-0.196543	1.35516	8	5.13828	1.40366	2.19138	AcuteEC50eq
246-305-4	24544-04-5	mono	organic	1.17381	NA	1.17381	1.17381	1	14.9215	NA	NA	AcuteEC50eq
200-289-5	56-81-5	mono	organic	3.65683	0.947233	2.94694	4.73239	3	4537.62	463.084	1013.7	AcuteEC50eq
201-854-9	88-73-3	mono	organic	1.36656	0.258659	0.837588	1.7364	8	23.2573	11.3889	14.5521	AcuteEC50eq
246-309-6	24549-06-2	mono	organic	1.5497	0.30066	1.10721	1.77452	4	35.4568	16.4441	21.4072	AcuteEC50eq
246-356-2	24613-89-6	mono	inorganic	-1.49727	NA	-1.49727	-1.49727	1	0.0318224	NA	NA	AcuteEC50eq
246-376-1	24634-61-5	mono	organic	3.01525	0.115487	2.93359	3.09691	2	1035.73	813.944	884.138	AcuteEC50eq
246-386-6	24650-42-8	mono	organic	1.26451	NA	1.26451	1.26451	1	18.387	NA	NA	AcuteEC50eq
246-466-0	24800-44-0	mono	organic	3.4764	0.546092	3.09026	3.86255	2	2995.05	958.381	1417.15	AcuteEC50eq
246-495-9	24851-98-7	multi	organic	1.23368	0.297261	0.916454	1.50583	3	17.1269	8.36815	10.7006	AcuteEC50eq
246-562-2	25013-15-4	multi	organic	0.524608	0.302939	0.113943	0.785899	4	3.34664	1.54308	2.01283	AcuteEC50eq
246-563-8	25013-16-5	mono	organic	0.653025	0.325274	0.176091	1.19532	8	4.49805	1.83271	2.4943	AcuteEC50eq
246-613-9	25103-09-7	UVCB	organic	-0.294696	0.161559	-0.408935	-0.180456	2	0.507346	0.36216	0.406591	AcuteEC50eq
201-855-4	88-74-4	mono	organic	1.34833	0.415687	1.00432	1.81023	3	22.3015	8.19156	11.5527	AcuteEC50eq
246-644-8	25134-21-8	mono	organic	2.55509	NA	2.55509	2.55509	1	359	NA	NA	AcuteEC50eq
246-677-8	25155-23-1	UVCB	organic	-1.22185	NA	-1.22185	-1.22185	1	0.06	NA	NA	AcuteEC50eq
246-678-3	25155-25-3	multi	organic	2.87506	NA	2.87506	2.87506	1	750	NA	NA	AcuteEC50eq
246-689-3	25167-67-3	mono	organic	1.053	0.220182	0.838849	1.27875	3	11.2979	6.64667	7.97432	AcuteEC50eq
246-690-9	25167-70-8	mono	organic	-0.0367053	0.173823	-0.236572	0.0791812	3	0.918956	0.604518	0.697986	AcuteEC50eq
246-770-3	25265-71-8	mono	organic	3.82216	0.641687	2.98588	4.66745	5	6639.87	1220.74	2183.32	AcuteEC50eq
246-771-9	25265-77-4	multi	organic	1.6173	0.51021	1.1637	2.16967	3	41.4282	12.1177	18.4795	AcuteEC50eq
246-805-2	25306-75-6	mono	organic	1.28947	0.918021	-0.488117	2.86923	15	19.4747	1.42191	3.49175	AcuteEC50eq
201-857-5	88-75-5	mono	organic	1.83251	NA	1.83251	1.83251	1	68	NA	NA	AcuteEC50eq
246-807-3	25307-17-9	mono	organic	-0.943674	0.386438	-1.36653	-0.543595	4	0.113848	0.0424068	0.0595203	AcuteEC50eq
246-835-6	25321-09-9	multi	organic	-0.074952	0.375335	-0.406714	0.332438	3	0.841488	0.340647	0.464649	AcuteEC50eq
246-836-1	25321-14-6	multi	organic	1.08172	0.372164	0.361728	1.47617	11	12.0705	4.23617	6.06848	AcuteEC50eq
246-839-8	25321-41-9	UVCB	organic	2.36523	NA	2.36523	2.36523	1	231.865	NA	NA	AcuteEC50eq
246-870-7	25339-53-1	UVCB	organic	-0.216365	0.319872	-0.764963	0.146608	6	0.607625	0.256696	0.345049	AcuteEC50eq
246-874-9	25340-17-4	multi	organic	0.623094	0.793484	-0.171985	1.41497	3	4.1985	0.620592	1.19626	AcuteEC50eq
246-896-9	25360-10-5	UVCB	organic	-1.04576	NA	-1.04576	-1.04576	1	0.09	NA	NA	AcuteEC50eq
246-910-3	25376-45-8	multi	organic	2.01912	1.11606	0.20412	3.14291	6	104.5	5.16956	14.5098	AcuteEC50eq
246-916-6	25377-72-4	tie	organic	1.47783	0.688142	0.880814	2.23045	3	30.0488	5.7249	10.1146	AcuteEC50eq
201-861-7	88-85-7	mono	organic	-0.659419	0.403408	-1.23657	-0.323306	4	0.219069	0.0781369	0.111314	AcuteEC50eq
246-919-2	25377-82-6	UVCB	petroleum product	-0.673394	0.100881	-0.744727	-0.60206	2	0.212132	0.171865	0.184744	AcuteEC50eq
246-920-8	25377-83-7	UVCB	petroleum product	-0.216365	0.319872	-0.764963	0.146608	6	0.607625	0.256696	0.345049	AcuteEC50eq
246-922-9	25378-22-7	UVCB	tie	-0.673394	0.100881	-0.744727	-0.60206	2	0.212132	0.171865	0.184744	AcuteEC50eq
247-045-4	25498-49-1	mono	organic	4.1938	0.181908	4.06517	4.32243	2	15624.2	10689.4	12177	AcuteEC50eq
247-063-2	25513-64-8	multi	organic	1.85519	0.544986	1.46982	2.24055	2	71.645	22.9785	33.9512	AcuteEC50eq
247-098-3	25550-98-5	UVCB	organic	1.65321	NA	1.65321	1.65321	1	45	NA	NA	AcuteEC50eq
247-118-0	25584-83-2	multi	organic	0.835001	0.197671	0.557507	1.04811	5	6.83913	4.059	4.85512	AcuteEC50eq
247-156-8	25640-78-2	multi	organic	-0.566998	0.310578	-0.823909	-0.221849	3	0.27102	0.128239	0.165798	AcuteEC50eq
247-269-2	25797-81-3	mono	organic	2.01078	NA	2.01078	2.01078	1	102.513	NA	NA	AcuteEC50eq
247-304-1	25869-00-5	mono	inorganic	0.986772	NA	0.986772	0.986772	1	9.7	NA	NA	AcuteEC50eq
247-323-5	25899-50-7	mono	organic	1.97698	0.329489	1.7026	2.34242	3	94.8365	42.8749	56.3063	AcuteEC50eq
247-368-0	25956-17-6	mono	organic	2.29093	0.227427	2.09356	2.53964	3	195.404	112.969	136.349	AcuteEC50eq
247-477-3	26140-60-3	multi	organic	-0.591849	1.38298	-1.41889	1.47712	4	0.255947	0.0074686	0.0251271	AcuteEC50eq
247-485-7	26159-31-9	mono	organic	2.08458	NA	2.08458	2.08458	1	121.5	NA	NA	AcuteEC50eq
247-578-2	26272-90-2	mono	organic	0.7931	1.26243	-0.308035	2.82995	5	6.21013	0.221838	0.696279	AcuteEC50eq
247-660-8	26401-35-4	UVCB	organic	1.75205	NA	1.75205	1.75205	1	56.5	NA	NA	AcuteEC50eq
247-722-4	26471-62-5	multi	organic	2.52057	1.09598	1.09691	3.63347	7	331.563	16.6034	46.4073	AcuteEC50eq
247-724-5	26472-00-4	mono	organic	-0.20412	NA	-0.20412	-0.20412	1	0.625	NA	NA	AcuteEC50eq
201-879-5	89-05-4	mono	organic	1.23118	0.456365	0.908485	1.55388	2	17.0288	6.57096	9.11158	AcuteEC50eq
247-748-6	26496-99-1	mono	organic	1	NA	1	1	1	10	NA	NA	AcuteEC50eq
247-781-6	26544-38-7	UVCB	organic	1.66723	0.654932	1.20412	2.13033	2	46.4758	11.8504	18.9438	AcuteEC50eq
247-825-4	26586-02-7	mono	organic	0.983807	0.220792	0.738781	1.16732	3	9.63401	5.65945	6.79333	AcuteEC50eq
247-832-2	26591-72-0	mono	organic	1.12613	NA	1.12613	1.12613	1	13.37	NA	NA	AcuteEC50eq
247-852-1	26628-22-8	mono	inorganic	0.235056	0.608566	-0.455932	0.755875	4	1.71813	0.362773	0.618719	AcuteEC50eq
247-899-8	26680-54-6	multi	organic	1.41819	0.632869	0.920123	2.13033	3	26.1934	5.70125	9.62271	AcuteEC50eq
247-952-5	26741-53-7	mono	organic	1.9181	0.0971228	1.84942	1.98677	2	82.8124	67.6213	72.493	AcuteEC50eq
247-955-1	26748-41-4	UVCB	organic	-0.376338	0.239387	-0.545155	-0.102373	3	0.420399	0.236141	0.287846	AcuteEC50eq
247-975-0	26760-64-5	mono	organic	0.782919	0.251943	0.584331	1.06633	3	6.06624	3.3059	4.07182	AcuteEC50eq
247-979-2	26761-45-5	mono	organic	0.649924	0.208129	0.427911	0.840621	3	4.46606	2.70484	3.21293	AcuteEC50eq
247-987-6	26762-92-5	UVCB	organic	0.697208	0.364322	0.230449	1.03342	4	4.97975	1.96274	2.70188	AcuteEC50eq
247-988-1	26762-93-6	multi	organic	0.973619	0.084577	0.913814	1.03342	2	9.41063	7.88816	8.3808	AcuteEC50eq
248-093-9	26896-20-8	mono	organic	2.04615	0.136834	1.94939	2.1429	2	111.211	83.5888	92.1964	AcuteEC50eq
248-096-5	26896-48-0	UVCB	organic	2.12633	0.125924	2	2.25042	4	133.762	96.9561	108.281	AcuteEC50eq
248-130-9	26952-13-6	tie	tie	-0.673394	0.100881	-0.744727	-0.60206	2	0.212132	0.171865	0.184744	AcuteEC50eq
201-901-3	89-36-1	mono	organic	1.81747	0.469164	1.48572	2.14922	2	65.6856	24.6784	34.5353	AcuteEC50eq
248-131-4	26952-14-7	UVCB	organic	-0.216365	0.319872	-0.764963	0.146608	6	0.607625	0.256696	0.345049	AcuteEC50eq
248-145-0	26966-75-6	multi	organic	0.331947	1.00084	-0.697886	1.30103	3	2.14757	0.192612	0.440746	AcuteEC50eq
248-205-6	27070-58-2	UVCB	tie	-0.216365	0.319872	-0.764963	0.146608	6	0.607625	0.256696	0.345049	AcuteEC50eq
248-227-6	27107-89-7	mono	organometallic	-0.752027	NA	-0.752027	-0.752027	1	0.177	NA	NA	AcuteEC50eq
248-258-5	27138-31-4	multi	organic	0.581849	0.0193001	0.568202	0.595496	2	3.81811	3.66741	3.71846	AcuteEC50eq
248-326-4	27213-90-7	mono	organic	1.89209	NA	1.89209	1.89209	1	78	NA	NA	AcuteEC50eq
248-363-6	27247-96-7	mono	organic	0.340168	0.0553492	0.30103	0.379306	2	2.18861	1.94989	2.02875	AcuteEC50eq
201-903-4	89-39-4	mono	organic	1.61066	NA	1.61066	1.61066	1	40.8	NA	NA	AcuteEC50eq
248-370-4	27253-29-8	UVCB	inorganic	-0.107225	0.374059	-0.612565	0.487259	11	0.781223	0.272714	0.39139	AcuteEC50eq
248-373-0	27253-31-2	UVCB	inorganic	0.965292	0.88798	-0.841638	2.34842	15	9.23192	0.734322	1.75102	AcuteEC50eq
248-421-0	27344-41-8	mono	organic	1.70171	0.621768	1.01199	2.21924	3	50.3164	11.2487	18.8123	AcuteEC50eq
248-433-6	27375-52-6	mono	organic	2.19916	0.188284	2.01343	2.3899	3	158.182	100.494	117.428	AcuteEC50eq
248-440-4	27394-99-6	mono	organic	2.66276	NA	2.66276	2.66276	1	460	NA	NA	AcuteEC50eq
248-469-2	27458-92-0	UVCB	organic	-0.304963	0.136376	-0.458231	-0.19702	3	0.495493	0.356726	0.399321	AcuteEC50eq
248-470-8	27458-93-1	UVCB	organic	1.8678	NA	1.8678	1.8678	1	73.7564	NA	NA	AcuteEC50eq
248-471-3	27458-94-2	mono	organic	0.986116	0.0457569	0.939519	1.04139	4	9.68536	8.61652	8.96943	AcuteEC50eq
200-291-6	56-84-8	mono	organic	2.41273	1.33233	0.847573	4.16088	5	258.662	7.68323	25.6919	AcuteEC50eq
248-517-2	27546-07-2	mono	inorganic	2.78133	0.818381	1.89763	3.87697	4	604.411	74.6529	153.053	AcuteEC50eq
248-573-8	27614-71-7	UVCB	organometallic	2.31914	0.520511	1.66276	2.87645	4	208.516	55.1376	87.0478	AcuteEC50eq
248-652-7	27774-13-6	mono	inorganic	0.800032	0.407145	0.267172	1.49678	15	6.31004	1.97673	2.94435	AcuteEC50eq
248-654-8	27776-01-8	multi	organic	-0.175909	0.518897	-0.564348	0.924279	7	0.666946	0.161595	0.262888	AcuteEC50eq
248-660-0	27794-93-0	mono	organic	2.33844	0.189955	2.20412	2.47276	2	217.991	146.657	168.032	AcuteEC50eq
248-666-3	27813-02-1	multi	organic	2.69285	NA	2.69285	2.69285	1	493	NA	NA	AcuteEC50eq
248-697-2	27858-32-8	mono	organometallic	3.36063	0.822073	2.43933	4.0193	3	2294.19	316.538	624.763	AcuteEC50eq
248-704-9	27871-49-4	mono	organic	2.94734	0.482766	2.50515	3.4624	3	885.815	276.813	412.663	AcuteEC50eq
201-911-8	89-48-5	mono	organic	0.845377	0.565454	0.231724	1.34536	3	7.00449	1.79348	2.86291	AcuteEC50eq
248-948-6	28299-41-4	multi	organic	-0.614465	0.951648	-1.45593	0.418301	3	0.24296	0.0245328	0.053899	AcuteEC50eq
248-953-3	28305-25-1	mono	organic	3.03786	0.764443	2.11394	4.1271	7	1091.1	135.165	276.833	AcuteEC50eq
249-020-3	28443-50-7	mono	organic	-0.30103	NA	-0.30103	-0.30103	1	0.5	NA	NA	AcuteEC50eq
249-050-7	28479-22-3	mono	organic	0.648222	0.779377	-0.207608	1.6721	4	4.44859	0.607052	1.20271	AcuteEC50eq
249-060-1	28510-23-8	mono	organic	-0.79588	NA	-0.79588	-0.79588	1	0.16	NA	NA	AcuteEC50eq
201-919-1	89-57-6	mono	organic	1.10995	NA	1.10995	1.10995	1	12.881	NA	NA	AcuteEC50eq
249-204-3	28768-32-3	mono	organic	0.753658	0.102413	0.681241	0.826075	2	5.67098	4.57986	4.92845	AcuteEC50eq
249-220-0	28783-41-7	mono	organic	1.85733	NA	1.85733	1.85733	1	72	NA	NA	AcuteEC50eq
249-277-1	28874-51-3	mono	organic	1.89081	NA	1.89081	1.89081	1	77.77	NA	NA	AcuteEC50eq
249-482-6	29171-20-8	mono	petroleum product	1.61201	0.0957382	1.50243	1.67943	3	40.9271	32.4961	35.1739	AcuteEC50eq
249-535-3	29253-36-9	multi	organic	-0.442885	0.288215	-0.69897	-0.130768	3	0.360674	0.180107	0.228591	AcuteEC50eq
201-924-9	89-62-3	mono	organic	0.656006	0.17047	0.468274	0.801129	3	4.52904	3.00352	3.4583	AcuteEC50eq
249-559-4	29329-71-3	mono	organic	3.00687	0.766821	2.29003	3.81543	3	1015.95	160.135	301.946	AcuteEC50eq
249-596-6	29385-43-1	multi	organic	1.76882	0.505883	1.086	2.25527	4	58.7245	16.1199	25.1246	AcuteEC50eq
249-707-8	29590-42-9	UVCB	organic	-0.167308	0.0385223	-0.202093	-0.125906	3	0.680286	0.619987	0.640059	AcuteEC50eq
249-820-2	29736-75-2	mono	inorganic	1.30522	0.513326	0.612784	2.31387	7	20.1937	4.96779	8.03968	AcuteEC50eq
249-828-6	29761-21-5	mono	organic	0.806832	0.958961	-0.39364	1.87506	7	6.40961	0.4667	1.14715	AcuteEC50eq
249-854-8	29797-40-8	multi	organic	0.436699	0.295626	0.100371	0.986772	7	2.73337	1.21883	1.60824	AcuteEC50eq
249-881-5	29820-13-1	mono	organic	1.30357	0.39063	1.02735	1.57978	2	20.1172	8.9039	11.7787	AcuteEC50eq
249-894-6	29857-13-4	mono	organic	0.162347	0.308107	-0.0555173	0.380211	2	1.45327	0.764087	0.952769	AcuteEC50eq
201-925-4	89-63-4	mono	organic	0.50515	NA	0.50515	0.50515	1	3.2	NA	NA	AcuteEC50eq
249-951-5	29911-28-2	mono	organic	2.71282	0.121631	2.59003	2.83326	3	516.204	385.078	425.833	AcuteEC50eq
249-958-3	29923-31-7	mono	organic	1.83661	0.183605	1.6902	2.04261	3	68.6459	44.1056	51.3387	AcuteEC50eq
249-978-2	29964-84-9	mono	organic	0.410658	3.19816	-1.85078	2.6721	2	2.5743	0.00325467	0.032165	AcuteEC50eq
250-157-6	30374-01-7	UVCB	organic	-1.10038	0.513324	-1.42597	-0.508638	3	0.0793634	0.0230403	0.0352269	AcuteEC50eq
250-178-0	30399-84-9	UVCB	organic	1.1271	NA	1.1271	1.1271	1	13.4	NA	NA	AcuteEC50eq
250-196-9	30433-91-1	mono	organic	1.11361	NA	1.11361	1.11361	1	12.99	NA	NA	AcuteEC50eq
250-264-8	30618-84-9	multi	organic	1.15919	0.341575	0.892095	1.54407	3	14.4273	6.33529	8.40352	AcuteEC50eq
250-284-7	30674-80-7	mono	organic	2.20952	NA	2.20952	2.20952	1	162	NA	NA	AcuteEC50eq
250-418-4	30989-05-0	mono	organic	2.38608	NA	2.38608	2.38608	1	243.263	NA	NA	AcuteEC50eq
250-439-9	31027-31-3	mono	organic	0.891935	0.866395	-0.0457575	1.66276	3	7.79714	0.96684	1.97954	AcuteEC50eq
250-465-0	31098-20-1	mono	organic	1.17768	NA	1.17768	1.17768	1	15.055	NA	NA	AcuteEC50eq
250-480-2	31138-65-5	multi	organic	2.59843	NA	2.59843	2.59843	1	396.667	NA	NA	AcuteEC50eq
250-610-8	31394-54-4	UVCB	petroleum product	-0.627244	0.468619	-0.958607	-0.29588	2	0.235915	0.0887354	0.124129	AcuteEC50eq
201-933-8	89-72-5	mono	organic	0.784101	0.305327	0.568202	1	2	6.08276	3.21673	4.00309	AcuteEC50eq
250-954-9	32210-23-4	multi	organic	1.0004	0.314298	0.724276	1.34242	3	10.0092	4.69378	6.08722	AcuteEC50eq
251-020-3	32388-55-9	mono	organic	0.268301	0.289328	-0.0655015	0.447158	3	1.85482	0.923746	1.17349	AcuteEC50eq
201-936-4	89-75-8	mono	organic	2.69897	NA	2.69897	2.69897	1	500	NA	NA	AcuteEC50eq
251-110-2	32582-32-4	mono	organic	1.30172	2.26331	-0.853872	4	5	20.0319	0.0509788	0.396251	AcuteEC50eq
251-201-7	32764-98-0	multi	organic	1.49136	NA	1.49136	1.49136	1	31	NA	NA	AcuteEC50eq
251-257-2	32846-21-2	mono	organic	1.91366	0.335974	1.67609	2.15123	2	81.9711	40.6634	51.727	AcuteEC50eq
251-347-1	33021-02-2	mono	organic	1.21103	0.844547	0.613842	1.80821	2	16.2565	2.79064	5.11003	AcuteEC50eq
201-939-0	89-78-1	multi	organic	1.32757	0.109171	1.20952	1.42488	3	21.2602	16.343	17.8874	AcuteEC50eq
251-459-0	33329-35-0	mono	organic	1.75304	0.1878	1.61172	1.96614	3	56.6285	36.0184	42.071	AcuteEC50eq
251-529-0	33456-68-7	mono	organic	2.60206	NA	2.60206	2.60206	1	400	NA	NA	AcuteEC50eq
251-649-3	33704-61-9	mono	organic	0.473835	0.392841	0.176091	0.919078	3	2.97739	1.15551	1.59912	AcuteEC50eq
251-735-0	33908-66-6	mono	inorganic	1.30522	0.513326	0.612784	2.31387	7	20.1937	4.96779	8.03968	AcuteEC50eq
251-807-1	34041-09-3	mono	inorganic	2.79077	0.613964	1.69285	3.87697	8	617.696	113.44	202.966	AcuteEC50eq
251-823-9	34090-76-1	mono	organic	1.96674	0.208172	1.81954	2.11394	2	92.6283	59.9929	69.6398	AcuteEC50eq
251-846-4	34140-91-5	mono	organic	-0.129248	0.364821	-0.387216	0.128719	2	0.742594	0.346859	0.450444	AcuteEC50eq
251-882-0	34206-40-1	mono	organic	1.67328	0.890837	1.04336	2.3032	2	47.128	7.34528	13.9036	AcuteEC50eq
251-908-0	34274-28-7	mono	organic	2.17514	0.0409908	2.14615	2.20412	2	149.67	137.401	141.495	AcuteEC50eq
201-940-6	89-79-2	mono	organic	1.71503	0.0153874	1.70415	1.72591	2	51.8837	50.2443	50.8012	AcuteEC50eq
251-932-1	34316-64-8	mono	organic	3.34242	NA	3.34242	3.34242	1	2200	NA	NA	AcuteEC50eq
252-021-1	34432-92-3	mono	organic	1.76716	NA	1.76716	1.76716	1	58.5	NA	NA	AcuteEC50eq
252-029-5	34443-12-4	mono	organic	-0.853872	NA	-0.853872	-0.853872	1	0.14	NA	NA	AcuteEC50eq
252-038-4	34452-51-2	mono	organic	1.30357	0.39063	1.02735	1.57978	2	20.1172	8.9039	11.7787	AcuteEC50eq
252-043-1	34454-97-2	mono	no info	1.5727	0.171321	1.39794	1.74036	3	37.3848	24.7416	28.508	AcuteEC50eq
252-104-2	34590-94-8	multi	organic	3.28307	NA	3.28307	3.28307	1	1919	NA	NA	AcuteEC50eq
252-156-6	34690-00-1	mono	organic	2.69966	0.0794945	2.64345	2.75587	2	500.799	424.254	449.113	AcuteEC50eq
252-161-3	34708-08-2	mono	organic	1.69119	0.616479	1.25527	2.1271	2	49.1121	13.5687	21.1015	AcuteEC50eq
200-293-7	56-86-0	mono	organic	1.43136	NA	1.43136	1.43136	1	27	NA	NA	AcuteEC50eq
201-944-8	89-83-8	mono	organic	0.801298	0.24409	0.50515	1.14613	6	6.32846	3.27899	4.10928	AcuteEC50eq
252-242-3	34841-35-5	mono	organic	2.2726	0.0475197	2.239	2.3062	2	187.328	169.645	175.518	AcuteEC50eq
252-276-9	34893-92-0	mono	organic	0.36523	0.446908	0.049218	0.681241	2	2.31862	0.912524	1.2568	AcuteEC50eq
252-471-9	35265-04-4	mono	organic	1.2014	NA	1.2014	1.2014	1	15.9	NA	NA	AcuteEC50eq
252-669-5	35674-68-1	mono	inorganic	-0.292391	0.299403	-0.845185	0.0975176	11	0.510045	0.219667	0.293326	AcuteEC50eq
252-813-7	35948-25-5	mono	organic	2.3048	0.37251	2.04139	2.5682	2	201.742	92.7322	121.091	AcuteEC50eq
252-899-6	36177-92-1	mono	organic	1.15268	0.209805	1.00432	1.30103	2	14.2127	9.17386	10.6615	AcuteEC50eq
253-039-2	36443-68-2	mono	organic	1.63347	NA	1.63347	1.63347	1	43	NA	NA	AcuteEC50eq
253-057-0	36483-57-5	mono	organic	1.47615	0.0410065	1.44716	1.50515	2	29.9333	27.4786	28.2977	AcuteEC50eq
253-168-4	36727-29-4	mono	organic	1.09768	0.818883	0.560859	2.04021	3	12.5221	1.74105	3.42733	AcuteEC50eq
253-197-2	36768-62-4	mono	organic	2.13338	0.410219	1.66181	2.4079	3	135.949	50.5976	71.0364	AcuteEC50eq
253-249-4	36878-20-3	UVCB	organic	2.93952	NA	2.93952	2.93952	1	870	NA	NA	AcuteEC50eq
201-956-3	89-98-5	mono	organic	1.05376	0.13997	0.865104	1.17114	4	11.3177	7.91428	8.94826	AcuteEC50eq
253-256-2	36888-99-0	mono	organic	4.04139	NA	4.04139	4.04139	1	11000	NA	NA	AcuteEC50eq
253-292-9	36968-27-1	mono	organic	1.23045	NA	1.23045	1.23045	1	17	NA	NA	AcuteEC50eq
253-326-2	37052-78-1	mono	organic	1.67616	0.796513	1.17926	3.07809	5	47.4415	5.79632	11.928	AcuteEC50eq
253-410-9	37224-61-6	mono	organic	-1.22185	NA	-1.22185	-1.22185	1	0.06	NA	NA	AcuteEC50eq
253-425-0	37247-91-9	mono	inorganic	2.24845	0.572036	1.69108	3.02938	5	177.193	39.1513	65.7407	AcuteEC50eq
253-446-5	37288-54-3	UVCB	no info	1.53907	NA	1.53907	1.53907	1	34.5994	NA	NA	AcuteEC50eq
253-506-0	37439-34-2	mono	organic	1.15225	0.748113	0.623249	1.68124	2	14.1986	2.98064	5.09367	AcuteEC50eq
253-575-7	37640-57-6	mono	organic	2.92228	0.711559	2.30103	3.90309	4	836.147	135.692	253.31	AcuteEC50eq
201-961-0	90-02-8	mono	organic	0.460062	0.0637645	0.414973	0.50515	2	2.88444	2.5251	2.6431	AcuteEC50eq
253-733-5	37971-36-1	mono	organic	2.14613	NA	2.14613	2.14613	1	140	NA	NA	AcuteEC50eq
253-760-2	38051-10-4	mono	organic	1.67881	0.184737	1.46687	1.90849	4	47.732	29.7699	35.0075	AcuteEC50eq
253-775-4	38083-17-9	mono	organic	-0.834657	NA	-0.834657	-0.834657	1	0.146333	NA	NA	AcuteEC50eq
253-781-7	38103-06-9	mono	organic	3.23376	NA	3.23376	3.23376	1	1713	NA	NA	AcuteEC50eq
254-052-6	38640-62-9	multi	organic	0.38739	NA	0.38739	0.38739	1	2.44	NA	NA	AcuteEC50eq
254-075-1	38668-48-3	UVCB	organic	1.34492	0.161888	1.23045	1.45939	2	22.1269	15.7841	17.7247	AcuteEC50eq
254-079-3	38680-83-0	mono	organic	1.65196	0.484125	1.30963	1.99429	2	44.8702	16.3398	23.1125	AcuteEC50eq
254-179-7	38888-98-1	mono	organic	-0.175909	0.518897	-0.564348	0.924279	7	0.666946	0.161595	0.262888	AcuteEC50eq
201-963-1	90-04-0	mono	organic	0.871217	0.753437	0.338456	1.40398	2	7.43391	1.54332	2.64749	AcuteEC50eq
254-372-6	39236-46-9	UVCB	organic	1.26268	0.708168	0.761928	1.76343	2	18.3096	4.17773	6.93803	AcuteEC50eq
254-400-7	39290-78-3	mono	inorganic	0.0556713	0.966062	-0.802719	1.56348	5	1.13677	0.0887806	0.213034	AcuteEC50eq
254-413-8	39318-18-8	UVCB	inorganic	1.44098	NA	1.44098	1.44098	1	27.6045	NA	NA	AcuteEC50eq
254-414-3	39322-78-6	multi	organic	3.18507	0.0819772	3.1271	3.24304	2	1531.34	1290.58	1368.63	AcuteEC50eq
254-463-0	39455-80-6	mono	inorganic	0.800032	0.407145	0.267172	1.49678	15	6.31004	1.97673	2.94435	AcuteEC50eq
254-487-1	39515-51-0	mono	organic	-0.79588	NA	-0.79588	-0.79588	1	0.16	NA	NA	AcuteEC50eq
254-588-0	39670-09-2	mono	organic	2.60853	NA	2.60853	2.60853	1	406	NA	NA	AcuteEC50eq
201-964-7	90-05-1	mono	organic	1.87606	0.557842	1.4133	2.59392	4	75.1726	18.0691	29.476	AcuteEC50eq
254-837-3	40203-73-4	mono	organic	0.873192	0.301214	0.660201	1.08618	2	7.46778	3.98321	4.94236	AcuteEC50eq
254-875-0	40292-82-8	UVCB	organic	0.984979	0.893223	-0.308035	2.13988	5	9.66005	0.914362	2.05394	AcuteEC50eq
254-879-2	40306-75-0	mono	organic	2.38545	0.15888	2.16976	2.57403	5	242.913	159.711	184.438	AcuteEC50eq
255-180-5	41026-17-9	tie	organic	1.52114	NA	1.52114	1.52114	1	33.2	NA	NA	AcuteEC50eq
255-217-5	41098-56-0	mono	organic	2.44049	0.486074	2	2.96197	3	275.737	85.4822	127.783	AcuteEC50eq
255-255-2	41198-08-7	mono	organic	-1.10473	1.03828	-2.9648	0.064458	8	0.0785724	0.00447298	0.0119638	AcuteEC50eq
201-972-0	90-17-5	mono	organic	1.35293	0.181343	1.13068	1.55985	5	22.5385	13.9656	16.4595	AcuteEC50eq
255-280-9	41253-21-8	mono	organic	1.8565	0.39775	1.4523	2.19811	4	71.8623	26.0049	36.8633	AcuteEC50eq
255-288-2	41272-40-6	mono	organic	-0.479184	0.556341	-1.0487	0.257599	4	0.331754	0.0800494	0.130412	AcuteEC50eq
255-419-3	41506-62-1	mono	organic	2.69897	NA	2.69897	2.69897	1	500	NA	NA	AcuteEC50eq
255-449-7	41583-09-9	UVCB	organic	2.59535	0.343735	2.30103	2.97313	3	393.865	172.056	228.633	AcuteEC50eq
255-490-0	41672-81-5	mono	organic	2	NA	2	2	1	100	NA	NA	AcuteEC50eq
255-501-9	41687-30-3	mono	organic	0.378398	NA	0.378398	0.378398	1	2.39	NA	NA	AcuteEC50eq
255-627-4	42019-78-3	mono	organic	1.56175	0.228345	1.29318	1.86989	6	36.4541	19.7064	24.3395	AcuteEC50eq
201-983-0	90-30-2	mono	organic	-0.0565157	0.289485	-0.257947	0.361728	4	0.877979	0.418984	0.540118	AcuteEC50eq
255-670-9	42125-46-2	mono	organic	0.540751	0.79192	-0.308035	1.5682	5	3.47337	0.429546	0.880276	AcuteEC50eq
255-848-6	42487-72-9	mono	organic	2.45484	NA	2.45484	2.45484	1	285	NA	NA	AcuteEC50eq
255-901-3	42594-17-2	UVCB	organic	0.40797	0.364185	0.062582	0.788417	3	2.55841	1.06388	1.43784	AcuteEC50eq
255-911-8	42613-21-8	mono	inorganic	3.16286	NA	3.16286	3.16286	1	1455	NA	NA	AcuteEC50eq
255-980-4	42872-29-7	mono	organic	1.84942	NA	1.84942	1.84942	1	70.7	NA	NA	AcuteEC50eq
255-982-5	42872-30-0	mono	organic	0.620136	NA	0.620136	0.620136	1	4.17	NA	NA	AcuteEC50eq
256-032-2	42978-66-5	UVCB	organic	1.88414	0.0922807	1.81889	1.94939	2	76.5839	63.1704	67.487	AcuteEC50eq
256-170-3	44914-03-6	mono	organic	0.460594	0.383575	0.0374265	0.846975	4	2.88798	1.08363	1.51712	AcuteEC50eq
201-993-5	90-43-7	mono	organic	0.477958	0.265697	-0.0385789	0.69897	7	3.00579	1.4545	1.86608	AcuteEC50eq
256-176-6	44992-01-0	mono	organic	2.07918	NA	2.07918	2.07918	1	120	NA	NA	AcuteEC50eq
256-181-3	45021-77-0	mono	organic	2.26587	0.505415	1.90849	2.62325	2	184.445	64.2486	92.2756	AcuteEC50eq
256-283-8	46830-22-2	mono	organic	1.44325	0.283136	1.24304	1.64345	2	27.7489	15.3698	18.8255	AcuteEC50eq
256-360-6	48145-04-6	mono	organic	0.505518	0.462798	0.0827854	1	3	3.20272	1.05016	1.5399	AcuteEC50eq
256-367-4	49553-76-6	UVCB	organic	0.195461	1.95286	-1.18542	1.57634	2	1.56841	0.0266558	0.107965	AcuteEC50eq
256-380-5	49564-57-0	mono	organic	2.49276	NA	2.49276	2.49276	1	311	NA	NA	AcuteEC50eq
256-418-0	49663-84-5	mono	inorganic	-0.288277	0.300586	-0.845185	0.0975176	11	0.5149	0.221021	0.295472	AcuteEC50eq
256-881-9	50977-10-1	mono	organic	-0.613986	0.220002	-0.769551	-0.458421	2	0.243228	0.153691	0.179923	AcuteEC50eq
202-000-8	90-51-7	mono	organic	2.48314	0.064733	2.43737	2.52892	2	304.189	265.756	278.368	AcuteEC50eq
256-905-8	51000-52-3	UVCB	organic	0.271182	0.744898	-0.946922	0.931066	5	1.86716	0.26142	0.513388	AcuteEC50eq
257-036-7	51181-50-1	mono	organic	1.36382	0.552528	0.973128	1.75452	2	23.1113	7.2967	10.8394	AcuteEC50eq
257-098-5	51274-00-1	mono	inorganic	2	NA	2	2	1	100	NA	NA	AcuteEC50eq
257-147-0	51349-94-1	mono	inorganic	0.949617	0.170199	0.798114	1.21245	5	8.90465	5.68232	6.62974	AcuteEC50eq
257-158-0	51368-55-9	mono	organic	1.28019	0.115308	1.19866	1.36173	2	19.0631	14.9865	16.2769	AcuteEC50eq
257-288-8	51566-62-2	mono	no info	1.24786	0.22137	1.08279	1.49941	3	17.6952	10.3805	12.4662	AcuteEC50eq
202-013-9	90-72-2	mono	organic	2.08366	0.225396	1.92428	2.24304	2	121.244	75.754	89.027	AcuteEC50eq
257-467-0	51839-25-9	mono	inorganic	-0.288277	0.300586	-0.845185	0.0975176	11	0.5149	0.221021	0.295472	AcuteEC50eq
257-851-8	52328-05-9	mono	organic	3.38471	NA	3.38471	3.38471	1	2425	NA	NA	AcuteEC50eq
257-897-9	52406-71-0	mono	organometallic	1.8027	0.024565	1.78533	1.82007	2	63.4892	60.3169	61.3876	AcuteEC50eq
257-900-3	52408-42-1	UVCB	organic	1.80728	0.025025	1.78958	1.82497	2	64.1617	60.8974	61.9988	AcuteEC50eq
258-038-0	52605-52-4	mono	organic	2.58384	0.87648	1.94084	3.84228	4	383.562	40.8384	88.1048	AcuteEC50eq
258-053-2	52628-03-2	UVCB	organic	1.83251	NA	1.83251	1.83251	1	68	NA	NA	AcuteEC50eq
258-054-8	52628-25-8	mono	inorganic	0.0967999	1.07965	-0.845185	3.4099	13	1.24968	0.0585407	0.167415	AcuteEC50eq
258-132-1	52722-86-8	mono	organic	1.92428	NA	1.92428	1.92428	1	84	NA	NA	AcuteEC50eq
258-189-2	52793-11-0	mono	organic	1.70723	NA	1.70723	1.70723	1	50.96	NA	NA	AcuteEC50eq
258-207-9	52829-07-9	mono	organic	0.738619	0.316071	0.278754	1.11394	5	5.47796	2.37859	3.1673	AcuteEC50eq
258-292-2	53012-41-2	mono	organic	1.72754	NA	1.72754	1.72754	1	53.4	NA	NA	AcuteEC50eq
202-018-6	90-82-4	mono	organic	1.79044	0.0308345	1.76864	1.81224	2	61.7222	57.8761	59.1686	AcuteEC50eq
258-508-5	53378-51-1	mono	organic	2.41664	NA	2.41664	2.41664	1	261	NA	NA	AcuteEC50eq
258-556-7	53445-37-7	mono	organic	1.68842	NA	1.68842	1.68842	1	48.8	NA	NA	AcuteEC50eq
258-753-8	53770-52-8	mono	organometallic	0.583659	0.0559896	0.544068	0.623249	2	3.83406	3.41131	3.5509	AcuteEC50eq
258-799-9	53817-09-7	mono	organic	0.691965	NA	0.691965	0.691965	1	4.92	NA	NA	AcuteEC50eq
258-901-1	53988-05-9	mono	inorganic	2.01901	0.22947	1.81954	2.27875	4	104.475	58.1209	71.0818	AcuteEC50eq
258-904-8	53988-10-6	multi	organic	1.03627	1.07129	0.278754	1.79379	2	10.8711	1.16271	2.50454	AcuteEC50eq
202-044-8	91-15-6	mono	organic	1.90142	0.620872	1.4624	2.34044	2	79.6932	21.8168	34.0353	AcuteEC50eq
259-160-7	54423-67-5	UVCB	organic	0.669626	0.065587	0.623249	0.716003	2	4.67333	4.0756	4.27164	AcuteEC50eq
259-217-6	54549-24-5	UVCB	organic	2.6649	0.0363436	2.62325	2.6902	3	462.27	423.513	436.436	AcuteEC50eq
259-224-4	54553-90-1	multi	organic	1.52558	0.807988	0.954243	2.09691	2	33.541	6.21416	11.0848	AcuteEC50eq
259-226-5	54553-91-2	multi	organic	1.12697	0.623993	0.685742	1.5682	2	13.3959	3.64345	5.6967	AcuteEC50eq
259-370-9	54839-24-6	mono	organic	2.09376	0.0740591	2.04139	2.14613	2	124.097	106.328	112.121	AcuteEC50eq
259-393-4	54914-37-3	mono	organic	1.16284	0.00633203	1.15836	1.16732	2	14.5492	14.3583	14.4235	AcuteEC50eq
259-423-6	54982-83-1	mono	organic	0.459957	0.728991	-0.0555173	0.975432	2	2.88375	0.630014	1.062	AcuteEC50eq
259-461-3	55066-48-3	multi	organic	1.12797	0.0164837	1.11394	1.14613	3	13.4269	12.9041	13.0812	AcuteEC50eq
259-509-3	55172-98-0	UVCB	inorganic	1.88256	0.094516	1.81572	1.94939	2	76.3057	62.648	67.0362	AcuteEC50eq
259-515-6	55184-72-0	mono	organic	0.568677	0.281386	0.369707	0.767647	2	3.70405	2.05914	2.51895	AcuteEC50eq
202-045-3	91-16-7	mono	organic	1.56138	NA	1.56138	1.56138	1	36.423	NA	NA	AcuteEC50eq
259-587-9	55310-46-8	mono	tie	0.0525847	0.13229	-0.0409586	0.146128	2	1.12872	0.856454	0.941579	AcuteEC50eq
259-700-1	55542-26-2	mono	organic	1.72353	0.022573	1.70757	1.73949	2	52.9093	50.475	51.2977	AcuteEC50eq
259-701-7	55542-27-3	mono	organic	1.49831	NA	1.49831	1.49831	1	31.5	NA	NA	AcuteEC50eq
259-715-3	55589-62-3	mono	organic	3.25527	NA	3.25527	3.25527	1	1800	NA	NA	AcuteEC50eq
259-910-3	55934-93-5	mono	organic	2.61991	0.185777	2.48855	2.75128	2	416.788	282.856	323.114	AcuteEC50eq
260-124-8	56358-09-9	mono	organic	0.653213	NA	0.653213	0.653213	1	4.5	NA	NA	AcuteEC50eq
260-126-9	56358-17-9	mono	organic	0.219655	1.54266	-0.721246	2	3	1.65827	0.0403129	0.144401	AcuteEC50eq
260-135-8	56375-79-2	mono	organic	1.02685	NA	1.02685	1.02685	1	10.6377	NA	NA	AcuteEC50eq
260-330-8	56677-60-2	mono	organic	0.283889	0.629545	-0.308035	0.948168	4	1.9226	0.384755	0.668398	AcuteEC50eq
202-046-9	91-17-8	mono	organic	0.431495	0.186843	0.264818	0.633468	3	2.70082	1.72181	2.00956	AcuteEC50eq
260-354-9	56718-71-9	mono	organic	2.10436	0.617861	1.39794	2.54407	3	127.162	28.6972	47.8383	AcuteEC50eq
260-375-3	56773-42-3	mono	organic	1.6192	0.429086	0.977724	1.86864	4	41.6101	13.8987	20.2513	AcuteEC50eq
260-480-4	56966-52-0	mono	organic	-0.49485	NA	-0.49485	-0.49485	1	0.32	NA	NA	AcuteEC50eq
260-599-1	57158-29-9	mono	inorganic	-0.303404	0.560067	-0.802719	0.280051	4	0.497274	0.118851	0.19426	AcuteEC50eq
260-754-3	57472-68-1	UVCB	organic	0.971148	0.548101	0.342423	1.3483	3	9.35725	2.49819	3.931	AcuteEC50eq
260-829-0	57583-35-4	mono	organometallic	1.88021	0.530417	1.50515	2.25527	2	75.8947	25.0929	36.6903	AcuteEC50eq
260-830-6	57583-54-7	multi	organic	0.486592	0.8567	-0.119186	1.09237	2	3.06614	0.513164	0.947886	AcuteEC50eq
202-049-5	91-20-3	mono	organic	0.457265	0.196814	0.20412	0.660128	5	2.86593	1.70477	2.03756	AcuteEC50eq
260-906-9	57693-14-8	mono	organic	0.804536	0.688032	0.146128	1.89763	5	6.37581	1.03723	1.93467	AcuteEC50eq
260-982-3	57843-53-5	mono	organic	1.97864	0.0196735	1.96473	1.99255	2	95.2012	91.3722	92.6689	AcuteEC50eq
261-218-1	58339-34-7	mono	inorganic	0.23956	0.356101	-0.0122419	0.491362	2	1.73604	0.825777	1.06571	AcuteEC50eq
261-222-3	58353-68-7	mono	organic	1.7858	0.377994	1.51851	2.05308	2	61.0655	27.7498	36.3786	AcuteEC50eq
261-235-4	58398-71-3	mono	inorganic	2.24845	0.572036	1.69108	3.02938	5	177.193	39.1513	65.7407	AcuteEC50eq
261-245-9	58430-94-7	mono	organic	0.604355	0.399	0.322219	0.886491	2	4.02119	1.74897	2.32757	AcuteEC50eq
261-332-1	58567-11-6	mono	organic	0.735716	0.85693	0.20412	1.72428	3	5.44147	0.690303	1.40233	AcuteEC50eq
261-385-0	58670-89-6	mono	organic	2.20775	2.6643	-0.853872	4	3	161.343	0.26295	2.38174	AcuteEC50eq
261-448-2	58798-47-3	mono	organic	0.691509	1.25557	-0.756962	1.46976	3	4.91483	0.238615	0.674065	AcuteEC50eq
202-050-0	91-21-4	mono	organic	1.4133	NA	1.4133	1.4133	1	25.9	NA	NA	AcuteEC50eq
261-699-8	59323-76-1	mono	organic	1.05011	0.0244556	1.03282	1.06741	2	11.2231	10.6648	10.8532	AcuteEC50eq
261-785-5	59487-23-9	mono	organic	1.23045	NA	1.23045	1.23045	1	17	NA	NA	AcuteEC50eq
261-858-1	59690-88-9	mono	organic	3.11873	0.914876	2.32102	4.13631	4	1314.4	126.867	283.079	AcuteEC50eq
261-879-6	59719-67-4	mono	organic	1.85771	0.530313	1.26951	2.29929	3	72.0623	20.0816	31.1377	AcuteEC50eq
202-051-6	91-22-5	mono	organic	1.77406	0.186023	1.47567	1.92428	5	59.4369	36.3769	43.055	AcuteEC50eq
262-062-7	60113-43-1	mono	organic	0.732394	NA	0.732394	0.732394	1	5.4	NA	NA	AcuteEC50eq
262-153-1	60304-36-1	multi	inorganic	1.30156	0.0797301	1.24518	1.35793	2	20.0243	16.9553	17.9518	AcuteEC50eq
262-475-2	60857-05-8	mono	organic	1.52114	NA	1.52114	1.52114	1	33.2	NA	NA	AcuteEC50eq
262-679-1	61260-55-7	mono	organic	1.87997	0.613191	1.32639	2.53908	3	75.853	17.3117	28.7475	AcuteEC50eq
262-797-3	61444-38-0	mono	organic	0.792392	NA	0.792392	0.792392	1	6.2	NA	NA	AcuteEC50eq
262-872-0	61617-00-3	multi	organic	0.604465	0.406024	0.146128	0.919078	3	4.02221	1.5122	2.11569	AcuteEC50eq
262-967-7	61788-32-7	UVCB	organic	0.0345245	0.956104	-0.760016	1.69897	5	1.08274	0.0868132	0.206443	AcuteEC50eq
202-086-7	91-64-5	mono	organic	0.799191	0.645076	0.108227	1.38561	3	6.29784	1.33105	2.26938	AcuteEC50eq
262-975-0	61788-44-1	UVCB	organic	0.661171	0.273489	0.158362	0.986772	6	4.58322	2.19391	2.82522	AcuteEC50eq
262-992-3	61788-64-5	UVCB	organic	2.74036	NA	2.74036	2.74036	1	550	NA	NA	AcuteEC50eq
262-996-5	61788-67-8	UVCB	organic	2.74036	NA	2.74036	2.74036	1	550	NA	NA	AcuteEC50eq
263-005-9	61788-78-1	UVCB	organic	-1.07122	0.71589	-1.8811	-0.522879	3	0.0848757	0.0151248	0.0273425	AcuteEC50eq
263-047-8	61789-28-4	UVCB	organic	-0.128528	0.123841	-0.216096	-0.0409586	2	0.743828	0.574445	0.62773	AcuteEC50eq
263-052-5	61789-32-0	UVCB	organic	0.999185	0.403008	0.523096	1.5091	4	9.98124	3.56372	5.07512	AcuteEC50eq
263-064-0	61789-51-3	UVCB	inorganic	0.965292	0.88798	-0.841638	2.34842	15	9.23192	0.734322	1.75102	AcuteEC50eq
200-300-3	56-93-9	mono	organic	1.077	NA	1.077	1.077	1	11.94	NA	NA	AcuteEC50eq
202-088-8	91-66-7	mono	organic	0.770996	0.315133	0.488162	1.21484	4	5.90195	2.63781	3.47781	AcuteEC50eq
263-094-4	61789-87-5	UVCB	petroleum product	3	NA	3	3	1	1000	NA	NA	AcuteEC50eq
263-113-6	61790-19-0	UVCB	organic	2.74036	NA	2.74036	2.74036	1	550	NA	NA	AcuteEC50eq
263-140-3	61790-48-5	UVCB	no info	3	NA	3	3	1	1000	NA	NA	AcuteEC50eq
263-142-4	61790-50-9	UVCB	organic	0.784908	0.66021	0.20412	1.44871	4	6.09407	1.12764	2.01235	AcuteEC50eq
263-144-5	61790-51-0	UVCB	organic	0.784908	0.66021	0.20412	1.44871	4	6.09407	1.12764	2.01235	AcuteEC50eq
263-171-2	61791-39-7	UVCB	organic	-0.861297	0.410018	-1.17718	-0.39794	3	0.137627	0.0512468	0.0719359	AcuteEC50eq
263-174-9	61791-42-2	UVCB	organic	0.682594	0.0280528	0.662758	0.702431	2	4.81498	4.54122	4.6334	AcuteEC50eq
263-212-4	61792-09-4	multi	organometallic	3.33165	0.939637	2.66723	3.99607	2	2146.1	302.105	592.185	AcuteEC50eq
263-214-5	61792-11-8	multi	organic	0.493833	0.088345	0.431364	0.556303	2	3.11769	2.59284	2.76222	AcuteEC50eq
263-272-1	61847-48-1	mono	organic	1.23045	NA	1.23045	1.23045	1	17	NA	NA	AcuteEC50eq
202-090-9	91-68-9	mono	organic	1.19899	0.283044	0.875061	1.56734	6	15.8121	7.37664	9.5836	AcuteEC50eq
263-467-1	62229-08-7	mono	inorganic	-0.583266	0.322286	-0.975427	-0.167993	7	0.261056	0.10823	0.146424	AcuteEC50eq
[truncated: 2,855 more rows]

## Sheet: table TS4
Table S4: Hazard values calculated using Chronic NOECeq only
CAS.Number	EC.Number	Substance type	Substance type 2	avlogValue (mg/l)	sd	min	max	Number of taxonimic group	HC50 (mg/)	HC10 (mg/)	HC20 (mg/)	TYPE
200-001-8	50-00-0	mono	organic	1.51183	0.239581	1.34242	1.68124	2	32.4962	19.7118	23.402	ChronicNOECeq
200-070-4	50-89-5	mono	organic	2	NA	2	2	1	100	NA	NA	ChronicNOECeq
204-695-3	124-30-1	mono	organic	-1.06943	0.505585	-1.49036	-0.508638	3	0.0852256	0.0252078	0.038295	ChronicNOECeq
204-697-4	124-40-3	mono	organic	0.91003	0.139166	0.811625	1.00844	2	8.12887	6.08021	6.71754	ChronicNOECeq
204-699-5	124-41-4	mono	organic	4.68473	NA	4.68473	4.68473	1	48387.5	NA	NA	ChronicNOECeq
204-707-7	124-64-1	mono	organic	-1.20066	NA	-1.20066	-1.20066	1	0.063	NA	NA	ChronicNOECeq
204-710-3	124-70-9	mono	organic	2.07188	NA	2.07188	2.07188	1	118	NA	NA	ChronicNOECeq
204-771-6	126-13-6	UVCB	organic	1.84949	0.21286	1.69897	2	2	70.7107	45.3516	52.8212	ChronicNOECeq
204-781-0	126-30-7	mono	organic	3	NA	3	3	1	1000	NA	NA	ChronicNOECeq
204-783-1	126-33-0	mono	organic	2.5605	NA	2.5605	2.5605	1	363.5	NA	NA	ChronicNOECeq
204-800-2	126-73-8	mono	organic	0.601691	0.657536	-0.30103	1.14613	5	3.9966	0.704673	1.27855	ChronicNOECeq
204-809-1	126-86-3	multi	organic	0.255273	NA	0.255273	0.255273	1	1.8	NA	NA	ChronicNOECeq
204-812-8	126-92-1	mono	organic	0.832939	1.20134	0.13258	2.22011	3	6.80673	0.376595	1.01718	ChronicNOECeq
204-815-4	126-97-6	mono	organic	1.08068	NA	1.08068	1.08068	1	12.0416	NA	NA	ChronicNOECeq
204-817-5	126-98-7	mono	organic	0.541393	0.281386	0.342423	0.740363	2	3.47851	1.93376	2.36557	ChronicNOECeq
200-815-3	74-85-1	mono	organic	1.11796	0.0354393	1.0929	1.14301	2	13.1207	12.1854	12.4987	ChronicNOECeq
204-818-0	126-99-8	mono	organic	0.653213	NA	0.653213	0.653213	1	4.5	NA	NA	ChronicNOECeq
204-820-1	127-06-0	mono	organic	1.55829	0.526338	0.975912	2	3	36.1654	10.1752	15.7255	ChronicNOECeq
204-825-9	127-18-4	mono	organic	0.164545	0.25676	-0.123553	0.369216	3	1.46065	0.786822	0.972982	ChronicNOECeq
204-826-4	127-19-5	mono	organic	1.95794	NA	1.95794	1.95794	1	90.77	NA	NA	ChronicNOECeq
204-844-2	127-47-9	mono	organic	-1.30103	NA	-1.30103	-1.30103	1	0.05	NA	NA	ChronicNOECeq
204-847-9	127-52-6	mono	organic	-0.930375	0.488397	-1.27572	-0.585027	2	0.117388	0.0423684	0.0601135	ChronicNOECeq
204-853-1	127-63-9	mono	organic	0.653695	NA	0.653695	0.653695	1	4.505	NA	NA	ChronicNOECeq
204-857-3	127-68-4	mono	organic	1.75904	0.781676	0.963788	2.52639	3	57.4174	8.73194	16.6683	ChronicNOECeq
204-875-1	128-03-0	mono	organic	-1.07617	0.135697	-1.23284	-0.995679	3	0.0839123	0.060511	0.0676982	ChronicNOECeq
204-876-7	128-04-1	mono	organic	-1.11426	0.167701	-1.23284	-0.995679	2	0.0768668	0.0541712	0.0610853	ChronicNOECeq
204-879-3	128-13-2	mono	organic	1.81262	NA	1.81262	1.81262	1	64.9563	NA	NA	ChronicNOECeq
204-881-4	128-37-0	mono	organic	-0.500313	NA	-0.500313	-0.500313	1	0.316	NA	NA	ChronicNOECeq
204-884-0	128-39-2	mono	organic	-0.61403	0.800229	-1.45593	0.136721	3	0.243204	0.0353691	0.0685595	ChronicNOECeq
204-886-1	128-44-9	mono	organic	1.21128	NA	1.21128	1.21128	1	16.266	NA	NA	ChronicNOECeq
204-905-3	128-69-8	mono	organic	2	NA	2	2	1	100	NA	NA	ChronicNOECeq
204-909-5	128-80-3	mono	organic	1.4764	NA	1.4764	1.4764	1	29.9502	NA	NA	ChronicNOECeq
204-927-3	129-00-0	mono	organic	-2.7993	0.171854	-2.92082	-2.67778	2	0.00158745	0.00110909	0.00125437	ChronicNOECeq
204-975-5	130-13-2	mono	organic	1.80089	NA	1.80089	1.80089	1	63.225	NA	NA	ChronicNOECeq
204-984-4	130-26-7	mono	organic	0.780138	0.246567	0.605789	0.954488	2	6.02752	3.6033	4.29935	ChronicNOECeq
205-011-6	131-11-3	mono	organic	1.40424	0.680313	0.982271	2.18905	3	25.3653	4.92462	8.64454	ChronicNOECeq
205-016-3	131-17-9	mono	organic	0.460062	0.0637645	0.414973	0.50515	2	2.88444	2.5251	2.6431	ChronicNOECeq
205-029-4	131-56-6	mono	organic	0.760875	NA	0.760875	0.760875	1	5.766	NA	NA	ChronicNOECeq
205-031-5	131-57-7	mono	organic	-0.422332	0.655806	-0.886057	0.0413927	2	0.378153	0.0962456	0.153953	ChronicNOECeq
200-819-5	74-88-4	mono	organic	-0.359878	0.383886	-0.79588	-0.0726296	3	0.436638	0.173153	0.237861	ChronicNOECeq
205-094-9	133-14-2	mono	organic	2	NA	2	2	1	100	NA	NA	ChronicNOECeq
205-117-2	133-66-4	mono	organic	1	1.41421	0	2	2	10	0.522936	1.44005	ChronicNOECeq
205-126-1	134-03-2	mono	petroleum product	1.86923	NA	1.86923	1.86923	1	74	NA	NA	ChronicNOECeq
205-182-7	135-19-3	mono	organic	-3	NA	-3	-3	1	0.001	NA	NA	ChronicNOECeq
205-187-4	135-37-5	mono	organic	1.34861	0.331551	1.07918	1.73239	5	22.3155	9.30175	12.561	ChronicNOECeq
200-820-0	74-89-5	mono	organic	1.74038	0.84172	0.60206	2.6143	4	55.002	6.40015	13.393	ChronicNOECeq
205-232-8	136-23-2	mono	organometallic	-0.8911	2.26804	-2.49485	0.71265	2	0.128499	0.00113139	0.00574315	ChronicNOECeq
205-238-0	136-30-1	mono	organometallic	0.322219	NA	0.322219	0.322219	1	2.1	NA	NA	ChronicNOECeq
205-249-0	136-51-6	mono	inorganic	1.64857	0.412797	1.32661	2.11394	3	44.5212	16.4673	23.1686	ChronicNOECeq
205-250-6	136-52-7	mono	inorganic	-1.01193	0.922647	-2.3098	0.473244	11	0.0972901	0.00725564	0.0176883	ChronicNOECeq
205-251-1	136-53-8	mono	inorganic	-0.826078	0.41794	-1.31055	-0.187087	22	0.149253	0.0447327	0.0676491	ChronicNOECeq
205-281-5	137-16-6	mono	organic	0.963788	NA	0.963788	0.963788	1	9.2	NA	NA	ChronicNOECeq
205-286-2	137-26-8	mono	organic	-1.68022	0.390128	-2.15802	-1.24413	4	0.0208822	0.00770529	0.0108499	ChronicNOECeq
205-288-3	137-30-4	mono	organometallic	-1.15916	0.385443	-1.61642	-0.723538	4	0.0693173	0.0258854	0.0362999	ChronicNOECeq
205-289-9	137-32-6	mono	organic	1.96308	NA	1.96308	1.96308	1	91.85	NA	NA	ChronicNOECeq
200-821-6	74-90-8	mono	organic	-0.79588	NA	-0.79588	-0.79588	1	0.16	NA	NA	ChronicNOECeq
205-334-2	138-59-0	mono	organic	1.68124	NA	1.68124	1.68124	1	48	NA	NA	ChronicNOECeq
205-355-7	139-13-9	mono	organic	1.16893	0.502091	0.568202	1.8739	6	14.7546	3.81537	6.06983	ChronicNOECeq
205-358-3	139-33-3	mono	organic	1.45421	0.478714	0.922549	2.08644	4	28.4587	8.37358	12.7437	ChronicNOECeq
205-359-9	139-40-2	mono	organic	-0.928118	NA	-0.928118	-0.928118	1	0.118	NA	NA	ChronicNOECeq
205-362-5	139-42-4	mono	inorganic	1.39794	NA	1.39794	1.39794	1	25	NA	NA	ChronicNOECeq
205-381-9	139-89-9	mono	organic	1.24347	0.277994	0.922549	1.40993	3	17.5176	8.96574	11.2835	ChronicNOECeq
205-391-3	140-01-2	mono	organic	1.91304	0.122984	1.82607	2	2	81.8535	63.3272	69.1589	ChronicNOECeq
205-399-7	140-11-4	mono	organic	0.919927	1.12582	0.123852	1.716	2	8.31625	0.793808	1.77801	ChronicNOECeq
205-410-5	140-29-4	mono	organic	2.06819	NA	2.06819	2.06819	1	117	NA	NA	ChronicNOECeq
205-411-0	140-31-8	mono	organic	1.49136	NA	1.49136	1.49136	1	31	NA	NA	ChronicNOECeq
200-822-1	74-93-1	mono	organic	0.607455	NA	0.607455	0.607455	1	4.05	NA	NA	ChronicNOECeq
205-426-2	140-66-9	mono	organic	-1.34168	0.660526	-2.11092	-0.158641	16	0.0455327	0.00689771	0.0131845	ChronicNOECeq
205-438-8	140-88-5	mono	organic	-0.0143525	0.863036	-0.624611	0.595906	2	0.967492	0.159797	0.296511	ChronicNOECeq
205-439-3	140-89-6	mono	organic	1.47199	0.598842	0.502143	1.95548	5	29.6475	6.10327	10.5002	ChronicNOECeq
205-440-9	140-90-9	mono	organic	1.01095	0.845584	-0.0156185	1.9345	6	10.2553	1.05126	2.29771	ChronicNOECeq
205-443-5	140-93-2	mono	organic	1.17257	0.598959	0.499652	1.64737	3	14.8788	3.51421	5.76734	ChronicNOECeq
205-448-2	141-02-6	mono	organic	-0.522879	NA	-0.522879	-0.522879	1	0.3	NA	NA	ChronicNOECeq
205-451-9	141-05-9	mono	organic	1.1084	NA	1.1084	1.1084	1	12.835	NA	NA	ChronicNOECeq
205-457-1	141-10-6	tie	tie	0.0588055	NA	0.0588055	0.0588055	1	1.145	NA	NA	ChronicNOECeq
205-466-0	141-18-4	mono	organic	0.365488	NA	0.365488	0.365488	1	2.32	NA	NA	ChronicNOECeq
205-476-5	141-27-5	mono	organic	0.477121	NA	0.477121	0.477121	1	3	NA	NA	ChronicNOECeq
205-480-7	141-32-2	mono	organic	-0.158967	0.65852	-0.624611	0.306676	2	0.693478	0.175504	0.281279	ChronicNOECeq
205-483-3	141-43-5	mono	organic	0.574659	0.562275	-0.0705811	1.04671	5	3.75543	0.851429	1.41709	ChronicNOECeq
205-487-5	141-52-6	mono	organic	1.64418	0.977497	0.763428	2.89653	4	44.0738	3.62493	8.5451	ChronicNOECeq
205-488-0	141-53-7	mono	organic	2.45344	0.641256	2	2.90687	2	284.077	74.5305	117.982	ChronicNOECeq
205-489-6	141-57-1	mono	organic	2.96047	NA	2.96047	2.96047	1	913	NA	NA	ChronicNOECeq
205-491-7	141-62-8	mono	organic	-2.41437	0.211313	-2.65758	-2.27572	3	0.00385151	0.00231482	0.0027569	ChronicNOECeq
205-492-2	141-63-9	mono	organic	-3.3742	1.17066	-4.40894	-2.10237	4	0.000422477	2.121e-05	5.92313e-05	ChronicNOECeq
205-498-5	141-75-3	mono	organic	0.231946	1.76094	-1.01323	1.47712	2	1.70587	0.0432704	0.15275	ChronicNOECeq
205-500-4	141-78-6	mono	organic	1.86446	1.32022	0.380211	2.90782	3	73.1915	3.0409	9.06209	ChronicNOECeq
200-074-6	50-98-6	mono	organic	1.3032	NA	1.3032	1.3032	1	20.1	NA	NA	ChronicNOECeq
200-825-8	74-96-4	mono	organic	1.99651	NA	1.99651	1.99651	1	99.2	NA	NA	ChronicNOECeq
205-502-5	141-79-7	mono	organic	1.7893	NA	1.7893	1.7893	1	61.56	NA	NA	ChronicNOECeq
205-509-3	141-91-3	multi	organic	1.89945	NA	1.89945	1.89945	1	79.333	NA	NA	ChronicNOECeq
205-516-1	141-97-9	mono	organic	2	NA	2	2	1	100	NA	NA	ChronicNOECeq
205-517-7	141-98-0	mono	organic	0.146128	NA	0.146128	0.146128	1	1.4	NA	NA	ChronicNOECeq
205-524-5	142-16-5	mono	organic	-1.142	0.200816	-1.284	-1	2	0.072111	0.0474268	0.0547637	ChronicNOECeq
205-526-6	142-18-7	mono	organic	1.25257	0.357195	1	1.50515	2	17.8885	8.4896	10.9648	ChronicNOECeq
205-527-1	142-19-8	mono	organic	-0.125519	0.661769	-0.59346	0.342423	2	0.748999	0.188274	0.302449	ChronicNOECeq
205-528-7	142-22-3	mono	organic	1.37931	NA	1.37931	1.37931	1	23.95	NA	NA	ChronicNOECeq
205-535-5	142-31-4	mono	organic	0.832939	1.20134	0.13258	2.22011	3	6.80673	0.376595	1.01718	ChronicNOECeq
205-538-1	142-47-2	mono	organic	0.113943	NA	0.113943	0.113943	1	1.3	NA	NA	ChronicNOECeq
205-550-7	142-62-1	mono	organic	1.379	0.178401	1.25285	1.50515	2	23.9332	16.4944	18.7427	ChronicNOECeq
205-553-3	142-71-2	mono	organometallic	-1.58151	0.392676	-2.22673	-0.751346	24	0.0262114	0.00843047	0.0124441	ChronicNOECeq
205-563-8	142-82-5	mono	petroleum product	0.0317789	0.0668268	-0.0132283	0.108565	3	1.07592	0.915909	0.967959	ChronicNOECeq
205-565-9	142-84-7	mono	organic	0.535204	0.124515	0.447158	0.623249	2	3.42929	2.64465	2.89136	ChronicNOECeq
205-568-5	142-87-0	mono	organic	0.0854772	0.0935629	-0.0222764	0.146128	3	1.21752	0.971795	1.04998	ChronicNOECeq
205-569-0	142-88-1	mono	organic	1.57809	NA	1.57809	1.57809	1	37.8522	NA	NA	ChronicNOECeq
205-570-6	142-90-5	mono	organic	-2.12092	0.171011	-2.24185	-2	2	0.00756968	0.00529796	0.00598834	ChronicNOECeq
205-571-1	142-91-6	mono	organic	0.366197	2.31055	-1.26761	2	2	2.32379	0.0187238	0.0979836	ChronicNOECeq
200-830-5	75-00-3	mono	organic	0.973128	NA	0.973128	0.973128	1	9.4	NA	NA	ChronicNOECeq
205-572-7	142-92-7	mono	organic	0.431364	NA	0.431364	0.431364	1	2.7	NA	NA	ChronicNOECeq
205-575-3	142-96-1	mono	organic	1.14922	NA	1.14922	1.14922	1	14.1	NA	NA	ChronicNOECeq
205-582-1	143-07-7	mono	organic	0.504445	0.348636	0.111934	0.778151	3	3.19481	1.37923	1.84022	ChronicNOECeq
205-583-7	143-08-8	mono	organic	-0.39794	NA	-0.39794	-0.39794	1	0.4	NA	NA	ChronicNOECeq
205-592-6	143-22-6	mono	organic	2.54126	0.2717	2.24204	2.935	7	347.745	165.536	213.577	ChronicNOECeq
205-594-7	143-24-8	mono	organic	2.93687	0.610549	2.50515	3.3686	2	864.715	241.879	374.564	ChronicNOECeq
205-597-3	143-28-2	mono	organic	-1.39794	0	-1.39794	-1.39794	2	0.04	0.04	0.04	ChronicNOECeq
205-598-9	143-29-3	mono	organic	1.0569	NA	1.0569	1.0569	1	11.4	NA	NA	ChronicNOECeq
205-599-4	143-33-9	mono	inorganic	-1.82706	0.636831	-2.27737	-1.37675	2	0.0148916	0.0039432	0.00622233	ChronicNOECeq
205-617-0	144-15-0	mono	organic	1.02266	1.38217	0.045323	2	2	10.5357	0.589049	1.5853	ChronicNOECeq
200-831-0	75-01-4	mono	organic	0.376942	NA	0.376942	0.376942	1	2.382	NA	NA	ChronicNOECeq
205-619-1	144-19-4	mono	organic	2.04179	NA	2.04179	2.04179	1	110.1	NA	NA	ChronicNOECeq
205-633-8	144-55-8	mono	inorganic	2.76042	NA	2.76042	2.76042	1	576	NA	NA	ChronicNOECeq
205-685-1	147-14-8	mono	organometallic	0	NA	0	0	1	1	NA	NA	ChronicNOECeq
205-710-6	148-18-5	mono	organometallic	-1.80418	0.0702755	-1.85387	-1.75449	2	0.0156971	0.0135562	0.014256	ChronicNOECeq
205-736-8	149-30-4	mono	organic	-0.132927	1.3127	-1.38722	1.60206	4	0.736331	0.0257137	0.0813375	ChronicNOECeq
205-739-4	149-44-0	mono	organic	1.05403	0.107912	0.977724	1.13033	2	11.3248	9.04149	9.76807	ChronicNOECeq
205-743-6	149-57-5	mono	organic	1.64857	0.412797	1.32661	2.11394	3	44.5212	16.4673	23.1686	ChronicNOECeq
205-746-2	149-74-6	mono	organic	2.03594	0.0508283	2	2.07188	2	108.628	97.6969	101.319	ChronicNOECeq
205-769-8	150-76-5	mono	organic	-0.167491	NA	-0.167491	-0.167491	1	0.68	NA	NA	ChronicNOECeq
205-771-9	150-78-7	mono	organic	1.29651	0.108049	1.22011	1.37291	2	19.7929	15.7978	17.069	ChronicNOECeq
205-775-0	150-84-5	mono	organic	0.346353	NA	0.346353	0.346353	1	2.22	NA	NA	ChronicNOECeq
205-788-1	151-21-3	mono	organic	0.572647	0.649019	0	1.47712	6	3.73807	0.650677	1.1858	ChronicNOECeq
205-792-3	151-50-8	mono	inorganic	-1.82706	0.636831	-2.27737	-1.37675	2	0.0148916	0.0039432	0.00622233	ChronicNOECeq
205-793-9	151-56-4	mono	organic	0.175512	NA	0.175512	0.175512	1	1.498	NA	NA	ChronicNOECeq
205-840-3	155-04-4	mono	organic	-1.22153	0.149447	-1.38722	-1.09691	3	0.0600444	0.0418884	0.0473997	ChronicNOECeq
200-834-7	75-04-7	mono	organic	0.752575	0.349912	0.50515	1	2	5.65685	2.72576	3.50217	ChronicNOECeq
205-861-8	156-62-7	mono	organic	1.00796	NA	1.00796	1.00796	1	10.185	NA	NA	ChronicNOECeq
205-864-4	156-87-6	mono	organic	1.94446	NA	1.94446	1.94446	1	87.995	NA	NA	ChronicNOECeq
205-999-9	280-57-9	mono	organic	1.74819	NA	1.74819	1.74819	1	56	NA	NA	ChronicNOECeq
206-016-6	287-92-3	mono	organic	0.91688	0.12609	0.816573	1.05843	3	8.25809	6.09454	6.76445	ChronicNOECeq
206-019-2	288-32-4	mono	organic	1.80414	NA	1.80414	1.80414	1	63.7	NA	NA	ChronicNOECeq
206-022-9	288-88-0	mono	organic	1.40977	0.834708	0.819544	2	2	25.6905	4.50157	8.18509	ChronicNOECeq
206-033-9	294-62-2	mono	organic	0.322219	NA	0.322219	0.322219	1	2.1	NA	NA	ChronicNOECeq
206-056-4	298-07-7	mono	organic	1.50563	0.324942	1.31387	1.88081	3	32.0356	14.6426	19.1575	ChronicNOECeq
200-835-2	75-05-8	mono	organic	2.60026	0.52282	2.0086	3	3	398.341	113.028	174.174	ChronicNOECeq
206-058-5	298-12-4	mono	organic	1.56937	NA	1.56937	1.56937	1	37.1	NA	NA	ChronicNOECeq
206-108-6	301-10-0	mono	no info	-0.420216	NA	-0.420216	-0.420216	1	0.38	NA	NA	ChronicNOECeq
206-114-9	302-01-2	mono	inorganic	-1.10187	1.03475	-2.09691	-0.0315171	3	0.0790918	0.00653707	0.015384	ChronicNOECeq
206-156-8	304-59-6	mono	organic	2.16097	0.763498	1.50515	2.99913	3	144.868	23.0177	43.2824	ChronicNOECeq
200-836-8	75-07-0	mono	organic	1.716	NA	1.716	1.716	1	52	NA	NA	ChronicNOECeq
206-341-3	329-01-1	mono	organic	0.50515	NA	0.50515	0.50515	1	3.2	NA	NA	ChronicNOECeq
206-354-4	330-54-1	mono	organic	-1.5174	1.11758	-2.49485	-0.240743	5	0.0303807	0.00159061	0.00437842	ChronicNOECeq
206-370-1	333-20-0	mono	inorganic	1.07158	1.03265	0.09691	2.0381	4	11.7918	0.842342	2.0841	ChronicNOECeq
206-420-2	338-83-0	mono	no info	-2.22475	0	-2.22475	-2.22475	2	0.00596	0.00596	0.00596	ChronicNOECeq
206-462-1	345-78-8	mono	organic	1.33244	NA	1.33244	1.33244	1	21.5	NA	NA	ChronicNOECeq
206-466-3	345-92-6	mono	organic	-0.262164	NA	-0.262164	-0.262164	1	0.546809	NA	NA	ChronicNOECeq
206-479-4	348-57-2	mono	organic	0.9154	NA	0.9154	0.9154	1	8.23	NA	NA	ChronicNOECeq
206-502-8	350-46-9	mono	organic	0.799341	NA	0.799341	0.799341	1	6.3	NA	NA	ChronicNOECeq
206-526-9	352-93-2	mono	organic	1.60073	NA	1.60073	1.60073	1	39.8776	NA	NA	ChronicNOECeq
[truncated: 5,403 more rows]
